# Supplementary material for: Nickel-catalysed enantioselective alkene dicarbofunctionalization enabled by photochemical aliphatic C–H bond activation
Source: Nat Catal. 2024 Apr 29;7(6):655–65. doi: 10.1038/s41929-024-01153-0 (PMC11208155; doi:10.1038/s41929-024-01153-0)
Supplement: Supplementary file 2 — Crystallographic data for compound 1; CCDC reference 2268422. [file 41929_2024_1153_MOESM2_ESM.cif]

data_xia2408

_publ_contact_author_name          'Dr. Nevado, Cristina'

_audit_contact_author_name         'Dr. Blacque, Olivier'
_audit_contact_author_address
;
University of Zurich, Department of Chemistry B, Winterthurerstrasse 190
8057 Zurich
Switzerland
;
_audit_contact_author_email        olivier.blacque@chem.uzh.ch
_audit_contact_author_phone        0041446354651
_audit_contact_author_id_orcid     0000-0001-9857-4042

_publ_section_references
;
Dolomanov, O.V., Bourhis, L.J., Gildea, R.J, Howard, J.A.K. & Puschmann, H.
 (2009), J. Appl. Cryst. 42, 339-341.

Sheldrick, G.M. (2015a). Acta Cryst. A71, 3-8.

Sheldrick, G.M. (2015b). Acta Cryst. C71, 3-8.
;

_audit_creation_date               2022-08-25
_audit_creation_method
;
Olex2 1.5-ac5-023
(compiled 2022.04.12 svn.rca3783a0 for Rigaku Oxford Diffraction, GUI svn.r6498)
;

_chemical_name_common              ?
_chemical_name_systematic tert-Butyl(R)-2-(4-cyanophenyl)-3-cyclohexylpropanoate
_chemical_formula_moiety           'C20 H27 N O2'
_chemical_formula_sum              'C20 H27 N O2'
_chemical_formula_weight           313.42
_chemical_absolute_configuration   ad
_chemical_melting_point            ?

loop_
  _atom_type_symbol
  _atom_type_description
  _atom_type_scat_dispersion_real
  _atom_type_scat_dispersion_imag
  _atom_type_scat_source
 'C' 'C' 0.0181 0.0091 'International Tables Vol C Tables 4.2.6.8 and 6.1.1.4'
 'H' 'H' 0.0000 0.0000 'International Tables Vol C Tables 4.2.6.8 and 6.1.1.4'
 'N' 'N' 0.0311 0.0180 'International Tables Vol C Tables 4.2.6.8 and 6.1.1.4'
 'O' 'O' 0.0492 0.0322 'International Tables Vol C Tables 4.2.6.8 and 6.1.1.4'

_shelx_space_group_comment
;
The symmetry employed for this shelxl refinement is uniquely defined
by the following loop, which should always be used as a source of
symmetry information in preference to the above space-group names.
They are only intended as comments.
;
_space_group_crystal_system        'orthorhombic'
_space_group_IT_number             19
_space_group_name_H-M_alt          'P 21 21 21'
_space_group_name_Hall             'P 2ac 2ab'
loop_
  _space_group_symop_operation_xyz
 'x, y, z'
 '-x+1/2, -y, z+1/2'
 '-x, y+1/2, -z+1/2'
 'x+1/2, -y+1/2, -z'

_cell_length_a                     5.56013(5)
_cell_length_b                     9.55435(7)
_cell_length_c                     34.0101(3)
_cell_angle_alpha                  90
_cell_angle_beta                   90
_cell_angle_gamma                  90
_cell_volume                       1806.74(3)
_cell_formula_units_Z              4
_cell_measurement_reflns_used      19490
_cell_measurement_temperature      160(1)
_cell_measurement_theta_max        79.7610
_cell_measurement_theta_min        2.5980
_shelx_estimated_absorpt_T_max     0.961
_shelx_estimated_absorpt_T_min     0.879
_exptl_absorpt_coefficient_mu      0.575
_exptl_absorpt_correction_T_max    0.971
_exptl_absorpt_correction_T_min    0.896
_exptl_absorpt_correction_type     analytical
_exptl_absorpt_process_details
;
CrysAlisPro 1.171.42.57a (Rigaku Oxford Diffraction, 2022)
Analytical numeric absorption correction using a multifaceted crystal
model based on expressions derived by R.C. Clark & J.S. Reid.
(Clark, R. C. & Reid, J. S. (1995). Acta Cryst. A51, 887-897)
Empirical absorption correction using spherical harmonics,
implemented in SCALE3 ABSPACK scaling algorithm.
;

_exptl_crystal_colour              colourless
_exptl_crystal_density_diffrn      1.152
_exptl_crystal_density_meas        ?
_exptl_crystal_density_method      ?
_exptl_crystal_description         block
_exptl_crystal_F_000               680
loop_
  _exptl_crystal_face_index_h
  _exptl_crystal_face_index_k
  _exptl_crystal_face_index_l
  _exptl_crystal_face_perp_dist
 0 0 -1 0.0341
 0 0 1 0.0511
 0 -1 1 0.0275
 0 1 0 0.0329
 0 -1 0 0.0369
 -1 0 -5 0.0799
 3 -2 -1 0.1004
 0 -2 5 0.0250
 0 3 5 0.0395
 -3 -2 -3 0.0875
 3 3 -4 0.1003

_exptl_crystal_size_max            0.23
_exptl_crystal_size_mid            0.10
_exptl_crystal_size_min            0.07

_diffrn_reflns_av_R_equivalents    0.0274
_diffrn_reflns_av_unetI/netI       0.0140
_diffrn_reflns_Laue_measured_fraction_full  1.000
_diffrn_reflns_Laue_measured_fraction_max  1.000
_diffrn_reflns_limit_h_max         7
_diffrn_reflns_limit_h_min         -7
_diffrn_reflns_limit_k_max         9
_diffrn_reflns_limit_k_min         -12
_diffrn_reflns_limit_l_max         43
_diffrn_reflns_limit_l_min         -42
_diffrn_reflns_number              25290
_diffrn_reflns_point_group_measured_fraction_full  1.000
_diffrn_reflns_point_group_measured_fraction_max  0.999
_diffrn_reflns_theta_full          67.684
_diffrn_reflns_theta_max           77.295
_diffrn_reflns_theta_min           2.598
_diffrn_ambient_environment        N~2~
_diffrn_ambient_temperature        160(1)
_diffrn_detector                   'Hybrid Pixel Array Detector'
_diffrn_detector_area_resol_mean   10.0000
_diffrn_detector_type              HyPix
_diffrn_measured_fraction_theta_full  1.000
_diffrn_measured_fraction_theta_max  1.000
_diffrn_measurement_details
;
List of Runs (angles in degrees, time in seconds):

  # Type    Start    End  Width  t~exp~   \w     \q     \k     \f   Frames
--------------------------------------------------------------------------
  1  \w    -20.00  78.00   0.50    0.50    --   51.02 -90.00  43.00  196
  2  \w    -83.00 -18.00   0.50    2.00    --  -90.00 114.00-119.00  130
  3  \w    104.00 178.00   0.50    2.00    --  111.50  35.00  24.00  148
  4  \w     41.00 105.00   0.50    2.00    --  111.50 -90.00  43.00  128
  5  \w    -85.00 -29.00   0.50    0.50    --  -51.02 125.00-150.00  112
  6  \w    -27.00  22.00   0.50    0.50    --  -51.02  19.00  90.00   98
  7  \w    -27.00  22.00   0.50    0.50    --  -51.02  19.00 150.00   98
  8  \w    -21.00  27.00   0.50    0.50    --   51.02 -19.00  30.00   96
  9  \w    122.00 178.00   0.50    2.00    --  111.50  45.00 120.00  112
 10  \w    104.00 178.00   0.50    2.00    --  111.50  30.00-120.00  148
 11  \w     41.00  71.00   0.50    2.00    --  111.50 -61.00-180.00   60
 12  \w    107.00 178.00   0.50    2.00    --  111.50 125.00 120.00  142
 13  \w     41.00  71.00   0.50    2.00    --  111.50 -61.00 120.00   60
 14  \w     41.00 111.00   0.50    2.00    --  111.50-125.00   0.00  140
 15  \w     41.00 105.00   0.50    2.00    --  111.50 -77.00  90.00  128
 16  \w     41.00  71.00   0.50    2.00    --  111.50 -61.00  90.00   60
 17  \w     41.00  71.00   0.50    2.00    --  111.50 -61.00 150.00   60
 18  \w    122.00 178.00   0.50    2.00    --  111.50  45.00 -60.00  112
 19  \w     41.00  71.00   0.50    2.00    --  111.50 -61.00  60.00   60
 20  \w     41.00 105.00   0.50    2.00    --  111.50 -77.00 150.00  128
 21  \w     41.00 111.00   0.50    2.00    --  111.50-125.00 -30.00  140
 22  \w    127.00 178.00   0.50    2.00    --  111.50  61.00 -30.00  102
 23  \w     41.00 105.00   0.50    2.00    --  111.50 -77.00 120.00  128
 24  \w     41.00  71.00   0.50    2.00    --  111.50 -61.00-150.00   60
 25  \w    126.00 178.00   0.50    2.00    --  111.50  77.00 -60.00  104
 26  \w    102.00 178.00   0.50    2.00    --  111.50 114.00-119.00  152
 27  \w   -123.00 -44.00   0.50    0.50    --  -51.02 -19.00  90.00  158
 28  \w   -123.00 -44.00   0.50    0.50    --  -51.02 -19.00 150.00  158
 29  \w   -123.00 -44.00   0.50    0.50    --  -51.02 -19.00  60.00  158
 30  \w   -123.00 -44.00   0.50    0.50    --  -51.02 -35.00-132.00  158
 31  \w     44.00 124.00   0.50    0.50    --   51.02  35.00  24.00  160
 32  \w     44.00 125.00   0.50    0.50    --   51.02  19.00   0.00  162
;
_diffrn_measurement_device         'four-circle diffractometer'
_diffrn_measurement_device_type    'XtaLAB Synergy, Dualflex, HyPix'
_diffrn_measurement_method         '\w scans'
_diffrn_orient_matrix_type        
 'CrysAlisPro convention (1999,Acta A55,543-557)'
_diffrn_orient_matrix_UB_11        -0.0479224000
_diffrn_orient_matrix_UB_12        0.0429818000
_diffrn_orient_matrix_UB_13        -0.0429520000
_diffrn_orient_matrix_UB_21        0.2473813000
_diffrn_orient_matrix_UB_22        -0.0587148000
_diffrn_orient_matrix_UB_23        -0.0120233000
_diffrn_orient_matrix_UB_31        -0.1151087000
_diffrn_orient_matrix_UB_32        -0.1438949000
_diffrn_orient_matrix_UB_33        -0.0079337000
_diffrn_radiation_monochromator    mirror
_diffrn_radiation_probe            x-ray
_diffrn_radiation_type             'Cu K\a'
_diffrn_radiation_wavelength       1.54184
_diffrn_source                     'micro-focus sealed X-ray tube'
_diffrn_source_type                'PhotonJet (Cu) X-ray Source'
_reflns_Friedel_coverage           0.696
_reflns_Friedel_fraction_full      1.000
_reflns_Friedel_fraction_max       0.997
_reflns_number_gt                  3726
_reflns_number_total               3809
_reflns_special_details
;
 Reflections were merged by SHELXL according to the crystal
 class for the calculation of statistics and refinement.
 
 _reflns_Friedel_fraction is defined as the number of unique
 Friedel pairs measured divided by the number that would be
 possible theoretically, ignoring centric projections and
 systematic absences.
;
_reflns_threshold_expression       'I > 2\s(I)'
_computing_cell_refinement         'CrysAlisPro 1.171.42.57a (Rigaku OD, 2022)'
_computing_data_collection         'CrysAlisPro 1.171.42.57a (Rigaku OD, 2022)'
_computing_data_reduction          'CrysAlisPro 1.171.42.57a (Rigaku OD, 2022)'
_computing_molecular_graphics      'Olex2 1.5-ac5-023 (Dolomanov et al., 2009)'
_computing_publication_material    'Olex2 1.5-ac5-023 (Dolomanov et al., 2009)'
_computing_structure_refinement    'SHELXL 2018/3 (Sheldrick, 2015b)'
_computing_structure_solution      'SHELXT (Sheldrick, 2015a)'
_refine_diff_density_max           0.142
_refine_diff_density_min           -0.111
_refine_diff_density_rms           0.025
_refine_ls_abs_structure_details
;
 Flack x determined using 1511 quotients [(I+)-(I-)]/[(I+)+(I-)]
 (Parsons, Flack and Wagner, Acta Cryst. B69 (2013) 249-259).
;
_refine_ls_abs_structure_Flack     -0.02(5)
_refine_ls_extinction_coef         0.0021(4)
_refine_ls_extinction_expression  
 'Fc^*^=kFc[1+0.001xFc^2^\l^3^/sin(2\q)]^-1/4^'
_refine_ls_extinction_method       'SHELXL (Sheldrick, 2015b)'
_refine_ls_goodness_of_fit_ref     1.020
_refine_ls_hydrogen_treatment      constr
_refine_ls_matrix_type             full
_refine_ls_number_parameters       212
_refine_ls_number_reflns           3809
_refine_ls_number_restraints       0
_refine_ls_R_factor_all            0.0276
_refine_ls_R_factor_gt             0.0270
_refine_ls_restrained_S_all        1.020
_refine_ls_shift/su_max            0.001
_refine_ls_shift/su_mean           0.000
_refine_ls_structure_factor_coef   Fsqd
_refine_ls_weighting_details      
 'w=1/[\s^2^(Fo^2^)+(0.0391P)^2^+0.2231P] where P=(Fo^2^+2Fc^2^)/3'
_refine_ls_weighting_scheme        calc
_refine_ls_wR_factor_gt            0.0720
_refine_ls_wR_factor_ref           0.0726
_refine_special_details            ?
_olex2_refinement_description
;
1. Fixed Uiso
 At 1.2 times of:
  All C(H) groups, All C(H,H) groups
 At 1.5 times of:
  All C(H,H,H) groups
2.a Ternary CH refined with riding coordinates:
 C1(H1), C8(H8)
2.b Secondary CH2 refined with riding coordinates:
 C7(H7A,H7B), C9(H9A,H9B), C10(H10A,H10B), C11(H11A,H11B), C12(H12A,H12B),
 C13(H13A,H13B)
2.c Aromatic/amide H refined with riding coordinates:
 C15(H15), C16(H16), C18(H18), C19(H19)
2.d Idealised Me refined as rotating group:
 C4(H4A,H4B,H4C), C5(H5A,H5B,H5C), C6(H6A,H6B,H6C)
;
_atom_sites_solution_hydrogens     geom
_atom_sites_solution_primary       dual
_atom_sites_solution_secondary     ?
loop_
  _atom_site_label
  _atom_site_type_symbol
  _atom_site_fract_x
  _atom_site_fract_y
  _atom_site_fract_z
  _atom_site_U_iso_or_equiv
  _atom_site_adp_type
  _atom_site_occupancy
  _atom_site_site_symmetry_order
  _atom_site_calc_flag
  _atom_site_refinement_flags_posn
  _atom_site_refinement_flags_adp
  _atom_site_refinement_flags_occupancy
  _atom_site_disorder_assembly
  _atom_site_disorder_group
 C1 C 0.6696(2) 0.66084(13) 0.39496(4) 0.0280(3) Uani 1 1 d . . . . .
 H1 H 0.833437 0.662635 0.382843 0.034 Uiso 1 1 calc R U . . .
 C2 C 0.4853(2) 0.69422(13) 0.36319(4) 0.0283(3) Uani 1 1 d . . . . .
 C3 C 0.4498(3) 0.73345(14) 0.29206(4) 0.0313(3) Uani 1 1 d . . . . .
 C4 C 0.2873(3) 0.60876(16) 0.28483(4) 0.0414(4) Uani 1 1 d . . . . .
 H4A H 0.380060 0.522175 0.287785 0.062 Uiso 1 1 calc R U . . .
 H4B H 0.221583 0.613877 0.258134 0.062 Uiso 1 1 calc R U . . .
 H4C H 0.155190 0.609574 0.303903 0.062 Uiso 1 1 calc R U . . .
 C5 C 0.6448(3) 0.7404(2) 0.26079(4) 0.0444(4) Uani 1 1 d . . . . .
 H5A H 0.754333 0.817950 0.266673 0.067 Uiso 1 1 calc R U . . .
 H5B H 0.570714 0.755424 0.234980 0.067 Uiso 1 1 calc R U . . .
 H5C H 0.734943 0.652264 0.260542 0.067 Uiso 1 1 calc R U . . .
 C6 C 0.3118(3) 0.86982(17) 0.29453(5) 0.0447(4) Uani 1 1 d . . . . .
 H6A H 0.188636 0.862640 0.315038 0.067 Uiso 1 1 calc R U . . .
 H6B H 0.234733 0.888972 0.269183 0.067 Uiso 1 1 calc R U . . .
 H6C H 0.422864 0.946117 0.300971 0.067 Uiso 1 1 calc R U . . .
 C7 C 0.6208(3) 0.51162(14) 0.41048(4) 0.0321(3) Uani 1 1 d . . . . .
 H7A H 0.737349 0.490646 0.431686 0.039 Uiso 1 1 calc R U . . .
 H7B H 0.457710 0.509045 0.422144 0.039 Uiso 1 1 calc R U . . .
 C8 C 0.6386(3) 0.39720(13) 0.37911(4) 0.0304(3) Uani 1 1 d . . . . .
 H8 H 0.521434 0.419851 0.357733 0.036 Uiso 1 1 calc R U . . .
 C9 C 0.5698(3) 0.25497(14) 0.39649(4) 0.0359(3) Uani 1 1 d . . . . .
 H9A H 0.679367 0.232737 0.418570 0.043 Uiso 1 1 calc R U . . .
 H9B H 0.404113 0.260032 0.407063 0.043 Uiso 1 1 calc R U . . .
 C10 C 0.5835(3) 0.13829(15) 0.36588(5) 0.0417(3) Uani 1 1 d . . . . .
 H10A H 0.545508 0.047634 0.378539 0.050 Uiso 1 1 calc R U . . .
 H10B H 0.462167 0.155379 0.345127 0.050 Uiso 1 1 calc R U . . .
 C11 C 0.8318(3) 0.13056(17) 0.34736(5) 0.0453(4) Uani 1 1 d . . . . .
 H11A H 0.831660 0.058945 0.326327 0.054 Uiso 1 1 calc R U . . .
 H11B H 0.950536 0.101934 0.367506 0.054 Uiso 1 1 calc R U . . .
 C12 C 0.9049(3) 0.27171(17) 0.33009(5) 0.0438(4) Uani 1 1 d . . . . .
 H12A H 0.798139 0.294562 0.307699 0.053 Uiso 1 1 calc R U . . .
 H12B H 1.071677 0.265704 0.320042 0.053 Uiso 1 1 calc R U . . .
 C13 C 0.8893(3) 0.38804(15) 0.36079(4) 0.0367(3) Uani 1 1 d . . . . .
 H13A H 0.929267 0.478653 0.348271 0.044 Uiso 1 1 calc R U . . .
 H13B H 1.009113 0.370364 0.381744 0.044 Uiso 1 1 calc R U . . .
 C14 C 0.6591(2) 0.77208(13) 0.42674(4) 0.0278(3) Uani 1 1 d . . . . .
 C15 C 0.4639(3) 0.78318(15) 0.45237(4) 0.0326(3) Uani 1 1 d . . . . .
 H15 H 0.337203 0.716659 0.450991 0.039 Uiso 1 1 calc R U . . .
 C16 C 0.4531(3) 0.89034(15) 0.47984(4) 0.0340(3) Uani 1 1 d . . . . .
 H16 H 0.320007 0.896889 0.497257 0.041 Uiso 1 1 calc R U . . .
 C17 C 0.6383(3) 0.98829(14) 0.48176(4) 0.0315(3) Uani 1 1 d . . . . .
 C18 C 0.8370(3) 0.97698(14) 0.45701(4) 0.0329(3) Uani 1 1 d . . . . .
 H18 H 0.964936 1.042616 0.458684 0.039 Uiso 1 1 calc R U . . .
 C19 C 0.8457(2) 0.86855(14) 0.42987(4) 0.0308(3) Uani 1 1 d . . . . .
 H19 H 0.981619 0.860033 0.413110 0.037 Uiso 1 1 calc R U . . .
 C20 C 0.6214(3) 1.10337(15) 0.50918(4) 0.0359(3) Uani 1 1 d . . . . .
 N1 N 0.6055(3) 1.19437(15) 0.53104(4) 0.0480(3) Uani 1 1 d . . . . .
 O1 O 0.27190(18) 0.70206(12) 0.36894(3) 0.0386(3) Uani 1 1 d . . . . .
 O2 O 0.59255(17) 0.71084(10) 0.32826(2) 0.0301(2) Uani 1 1 d . . . . .

loop_
  _atom_site_aniso_label
  _atom_site_aniso_U_11
  _atom_site_aniso_U_22
  _atom_site_aniso_U_33
  _atom_site_aniso_U_23
  _atom_site_aniso_U_13
  _atom_site_aniso_U_12
 C1 0.0296(6) 0.0274(6) 0.0271(6) -0.0002(5) 0.0020(5) 0.0000(5)
 C2 0.0323(6) 0.0244(6) 0.0283(6) -0.0020(5) 0.0020(5) -0.0008(5)
 C3 0.0357(7) 0.0316(6) 0.0265(6) 0.0014(5) -0.0032(5) 0.0000(6)
 C4 0.0506(9) 0.0386(8) 0.0348(7) -0.0006(6) -0.0056(7) -0.0090(7)
 C5 0.0423(8) 0.0607(10) 0.0301(7) 0.0074(7) 0.0002(6) -0.0014(8)
 C6 0.0556(10) 0.0355(7) 0.0430(8) -0.0002(6) -0.0113(7) 0.0095(7)
 C7 0.0401(7) 0.0277(6) 0.0285(6) 0.0011(5) 0.0029(6) 0.0010(6)
 C8 0.0349(7) 0.0266(6) 0.0296(6) 0.0000(5) -0.0011(5) 0.0021(6)
 C9 0.0407(8) 0.0275(6) 0.0395(7) 0.0009(5) 0.0033(6) -0.0001(6)
 C10 0.0456(8) 0.0279(6) 0.0515(9) -0.0043(6) -0.0042(7) 0.0021(6)
 C11 0.0506(9) 0.0350(7) 0.0502(9) -0.0088(7) -0.0009(7) 0.0095(7)
 C12 0.0488(9) 0.0438(8) 0.0389(8) -0.0061(6) 0.0068(7) 0.0082(7)
 C13 0.0392(7) 0.0341(7) 0.0369(7) -0.0026(6) 0.0060(6) 0.0001(6)
 C14 0.0316(6) 0.0259(6) 0.0258(6) 0.0020(5) -0.0017(5) 0.0026(5)
 C15 0.0341(7) 0.0334(7) 0.0302(6) -0.0005(5) 0.0018(5) -0.0029(6)
 C16 0.0351(7) 0.0390(7) 0.0280(6) -0.0012(5) 0.0033(5) 0.0018(6)
 C17 0.0378(7) 0.0294(6) 0.0273(6) -0.0010(5) -0.0041(5) 0.0058(6)
 C18 0.0344(7) 0.0276(6) 0.0365(7) 0.0001(5) -0.0024(6) -0.0011(6)
 C19 0.0313(6) 0.0293(6) 0.0319(6) 0.0004(5) 0.0026(5) 0.0013(5)
 C20 0.0376(7) 0.0362(7) 0.0337(7) -0.0036(6) -0.0036(6) 0.0048(6)
 N1 0.0527(8) 0.0464(7) 0.0450(7) -0.0145(6) -0.0030(6) 0.0076(7)
 O1 0.0304(5) 0.0526(6) 0.0329(5) -0.0028(5) 0.0021(4) 0.0018(5)
 O2 0.0313(5) 0.0330(5) 0.0260(4) 0.0022(3) 0.0001(4) 0.0007(4)

_geom_special_details
;
 All esds (except the esd in the dihedral angle between two l.s. planes)
 are estimated using the full covariance matrix.  The cell esds are taken
 into account individually in the estimation of esds in distances, angles
 and torsion angles; correlations between esds in cell parameters are only
 used when they are defined by crystal symmetry.  An approximate (isotropic)
 treatment of cell esds is used for estimating esds involving l.s. planes.
;
loop_
  _geom_bond_atom_site_label_1
  _geom_bond_atom_site_label_2
  _geom_bond_distance
  _geom_bond_site_symmetry_2
  _geom_bond_publ_flag
 C1 H1 1.0000 . ?
 C1 C2 1.5231(18) . ?
 C1 C7 1.5443(18) . ?
 C1 C14 1.5170(17) . ?
 C2 O1 1.2049(17) . ?
 C2 O2 1.3388(15) . ?
 C3 C4 1.515(2) . ?
 C3 C5 1.520(2) . ?
 C3 C6 1.514(2) . ?
 C3 O2 1.4807(16) . ?
 C4 H4A 0.9800 . ?
 C4 H4B 0.9800 . ?
 C4 H4C 0.9800 . ?
 C5 H5A 0.9800 . ?
 C5 H5B 0.9800 . ?
 C5 H5C 0.9800 . ?
 C6 H6A 0.9800 . ?
 C6 H6B 0.9800 . ?
 C6 H6C 0.9800 . ?
 C7 H7A 0.9900 . ?
 C7 H7B 0.9900 . ?
 C7 C8 1.5308(17) . ?
 C8 H8 1.0000 . ?
 C8 C9 1.5306(18) . ?
 C8 C13 1.529(2) . ?
 C9 H9A 0.9900 . ?
 C9 H9B 0.9900 . ?
 C9 C10 1.527(2) . ?
 C10 H10A 0.9900 . ?
 C10 H10B 0.9900 . ?
 C10 C11 1.519(2) . ?
 C11 H11A 0.9900 . ?
 C11 H11B 0.9900 . ?
 C11 C12 1.526(2) . ?
 C12 H12A 0.9900 . ?
 C12 H12B 0.9900 . ?
 C12 C13 1.527(2) . ?
 C13 H13A 0.9900 . ?
 C13 H13B 0.9900 . ?
 C14 C15 1.3958(19) . ?
 C14 C19 1.392(2) . ?
 C15 H15 0.9500 . ?
 C15 C16 1.3873(19) . ?
 C16 H16 0.9500 . ?
 C16 C17 1.393(2) . ?
 C17 C18 1.393(2) . ?
 C17 C20 1.4447(18) . ?
 C18 H18 0.9500 . ?
 C18 C19 1.3884(19) . ?
 C19 H19 0.9500 . ?
 C20 N1 1.1474(19) . ?

loop_
  _geom_angle_atom_site_label_1
  _geom_angle_atom_site_label_2
  _geom_angle_atom_site_label_3
  _geom_angle
  _geom_angle_site_symmetry_1
  _geom_angle_site_symmetry_3
  _geom_angle_publ_flag
 C2 C1 H1 108.5 . . ?
 C2 C1 C7 108.52(11) . . ?
 C7 C1 H1 108.5 . . ?
 C14 C1 H1 108.5 . . ?
 C14 C1 C2 109.44(10) . . ?
 C14 C1 C7 113.36(10) . . ?
 O1 C2 C1 124.08(12) . . ?
 O1 C2 O2 125.13(13) . . ?
 O2 C2 C1 110.78(11) . . ?
 C4 C3 C5 110.24(12) . . ?
 C6 C3 C4 112.55(13) . . ?
 C6 C3 C5 111.26(13) . . ?
 O2 C3 C4 109.86(11) . . ?
 O2 C3 C5 101.87(11) . . ?
 O2 C3 C6 110.54(11) . . ?
 C3 C4 H4A 109.5 . . ?
 C3 C4 H4B 109.5 . . ?
 C3 C4 H4C 109.5 . . ?
 H4A C4 H4B 109.5 . . ?
 H4A C4 H4C 109.5 . . ?
 H4B C4 H4C 109.5 . . ?
 C3 C5 H5A 109.5 . . ?
 C3 C5 H5B 109.5 . . ?
 C3 C5 H5C 109.5 . . ?
 H5A C5 H5B 109.5 . . ?
 H5A C5 H5C 109.5 . . ?
 H5B C5 H5C 109.5 . . ?
 C3 C6 H6A 109.5 . . ?
 C3 C6 H6B 109.5 . . ?
 C3 C6 H6C 109.5 . . ?
 H6A C6 H6B 109.5 . . ?
 H6A C6 H6C 109.5 . . ?
 H6B C6 H6C 109.5 . . ?
 C1 C7 H7A 108.7 . . ?
 C1 C7 H7B 108.7 . . ?
 H7A C7 H7B 107.6 . . ?
 C8 C7 C1 114.18(10) . . ?
 C8 C7 H7A 108.7 . . ?
 C8 C7 H7B 108.7 . . ?
 C7 C8 H8 108.1 . . ?
 C9 C8 C7 110.40(11) . . ?
 C9 C8 H8 108.1 . . ?
 C13 C8 C7 112.57(12) . . ?
 C13 C8 H8 108.1 . . ?
 C13 C8 C9 109.54(11) . . ?
 C8 C9 H9A 109.2 . . ?
 C8 C9 H9B 109.2 . . ?
 H9A C9 H9B 107.9 . . ?
 C10 C9 C8 111.86(12) . . ?
 C10 C9 H9A 109.2 . . ?
 C10 C9 H9B 109.2 . . ?
 C9 C10 H10A 109.4 . . ?
 C9 C10 H10B 109.4 . . ?
 H10A C10 H10B 108.0 . . ?
 C11 C10 C9 111.31(13) . . ?
 C11 C10 H10A 109.4 . . ?
 C11 C10 H10B 109.4 . . ?
 C10 C11 H11A 109.4 . . ?
 C10 C11 H11B 109.4 . . ?
 C10 C11 C12 111.02(13) . . ?
 H11A C11 H11B 108.0 . . ?
 C12 C11 H11A 109.4 . . ?
 C12 C11 H11B 109.4 . . ?
 C11 C12 H12A 109.3 . . ?
 C11 C12 H12B 109.3 . . ?
 C11 C12 C13 111.40(12) . . ?
 H12A C12 H12B 108.0 . . ?
 C13 C12 H12A 109.3 . . ?
 C13 C12 H12B 109.3 . . ?
 C8 C13 H13A 109.3 . . ?
 C8 C13 H13B 109.3 . . ?
 C12 C13 C8 111.83(13) . . ?
 C12 C13 H13A 109.3 . . ?
 C12 C13 H13B 109.3 . . ?
 H13A C13 H13B 107.9 . . ?
 C15 C14 C1 121.88(12) . . ?
 C19 C14 C1 119.31(12) . . ?
 C19 C14 C15 118.78(12) . . ?
 C14 C15 H15 119.7 . . ?
 C16 C15 C14 120.68(13) . . ?
 C16 C15 H15 119.7 . . ?
 C15 C16 H16 120.2 . . ?
 C15 C16 C17 119.70(13) . . ?
 C17 C16 H16 120.2 . . ?
 C16 C17 C18 120.38(12) . . ?
 C16 C17 C20 119.58(13) . . ?
 C18 C17 C20 120.03(13) . . ?
 C17 C18 H18 120.4 . . ?
 C19 C18 C17 119.16(13) . . ?
 C19 C18 H18 120.4 . . ?
 C14 C19 H19 119.4 . . ?
 C18 C19 C14 121.25(13) . . ?
 C18 C19 H19 119.4 . . ?
 N1 C20 C17 179.25(18) . . ?
 C2 O2 C3 121.09(11) . . ?

loop_
  _geom_torsion_atom_site_label_1
  _geom_torsion_atom_site_label_2
  _geom_torsion_atom_site_label_3
  _geom_torsion_atom_site_label_4
  _geom_torsion
  _geom_torsion_site_symmetry_1
  _geom_torsion_site_symmetry_2
  _geom_torsion_site_symmetry_3
  _geom_torsion_site_symmetry_4
  _geom_torsion_publ_flag
 C1 C2 O2 C3 175.33(10) . . . . ?
 C1 C7 C8 C9 -175.89(12) . . . . ?
 C1 C7 C8 C13 61.35(16) . . . . ?
 C1 C14 C15 C16 -176.64(12) . . . . ?
 C1 C14 C19 C18 176.25(12) . . . . ?
 C2 C1 C7 C8 60.07(15) . . . . ?
 C2 C1 C14 C15 70.17(15) . . . . ?
 C2 C1 C14 C19 -108.01(13) . . . . ?
 C4 C3 O2 C2 -61.00(16) . . . . ?
 C5 C3 O2 C2 -177.87(12) . . . . ?
 C6 C3 O2 C2 63.80(16) . . . . ?
 C7 C1 C2 O1 63.60(17) . . . . ?
 C7 C1 C2 O2 -115.27(11) . . . . ?
 C7 C1 C14 C15 -51.11(17) . . . . ?
 C7 C1 C14 C19 130.70(13) . . . . ?
 C7 C8 C9 C10 179.52(12) . . . . ?
 C7 C8 C13 C12 179.00(11) . . . . ?
 C8 C9 C10 C11 56.32(17) . . . . ?
 C9 C8 C13 C12 55.76(16) . . . . ?
 C9 C10 C11 C12 -54.92(18) . . . . ?
 C10 C11 C12 C13 54.78(19) . . . . ?
 C11 C12 C13 C8 -55.88(18) . . . . ?
 C13 C8 C9 C10 -55.96(16) . . . . ?
 C14 C1 C2 O1 -60.57(17) . . . . ?
 C14 C1 C2 O2 120.56(11) . . . . ?
 C14 C1 C7 C8 -178.13(12) . . . . ?
 C14 C15 C16 C17 0.3(2) . . . . ?
 C15 C14 C19 C18 -1.99(19) . . . . ?
 C15 C16 C17 C18 -1.8(2) . . . . ?
 C15 C16 C17 C20 177.23(13) . . . . ?
 C16 C17 C18 C19 1.3(2) . . . . ?
 C17 C18 C19 C14 0.6(2) . . . . ?
 C19 C14 C15 C16 1.55(19) . . . . ?
 C20 C17 C18 C19 -177.65(12) . . . . ?
 O1 C2 O2 C3 -3.5(2) . . . . ?

_shelx_res_file
;
TITL xia2408_a.res in P2(1)2(1)2(1)
    xia2408.res
    created by SHELXL-2018/3 at 11:21:53 on 25-Aug-2022
CELL 1.54184 5.560133 9.554354 34.010143 90 90 90
ZERR 4 0.000049 0.000074 0.000297 0 0 0
LATT -1
SYMM 0.5-X,-Y,0.5+Z
SYMM -X,0.5+Y,0.5-Z
SYMM 0.5+X,0.5-Y,-Z
SFAC C H N O
UNIT 80 108 4 8

L.S. 10 0 0
PLAN  20
SIZE 0.07 0.1 0.23
TEMP -113.1(10)
CONF
MORE -1
BOND $H
fmap 2 53
acta
REM <olex2.extras>
REM <HklSrc "%.\\xia2408.hkl">
REM </olex2.extras>

WGHT    0.039100    0.223100
EXTI    0.002147
FVAR       7.12241
C1    1    0.669603    0.660836    0.394962    11.00000    0.02960    0.02736 =
         0.02708   -0.00016    0.00202    0.00004
AFIX  13
H1    2    0.833437    0.662635    0.382843    11.00000   -1.20000
AFIX   0
C2    1    0.485295    0.694217    0.363187    11.00000    0.03235    0.02436 =
         0.02826   -0.00197    0.00199   -0.00077
C3    1    0.449789    0.733453    0.292056    11.00000    0.03566    0.03164 =
         0.02654    0.00144   -0.00319   -0.00001
C4    1    0.287307    0.608758    0.284832    11.00000    0.05064    0.03863 =
         0.03483   -0.00060   -0.00557   -0.00896
AFIX 137
H4A   2    0.380060    0.522175    0.287785    11.00000   -1.50000
H4B   2    0.221583    0.613877    0.258134    11.00000   -1.50000
H4C   2    0.155190    0.609574    0.303903    11.00000   -1.50000
AFIX   0
C5    1    0.644764    0.740389    0.260785    11.00000    0.04234    0.06069 =
         0.03012    0.00744    0.00021   -0.00144
AFIX 137
H5A   2    0.754333    0.817950    0.266673    11.00000   -1.50000
H5B   2    0.570714    0.755424    0.234980    11.00000   -1.50000
H5C   2    0.734943    0.652264    0.260542    11.00000   -1.50000
AFIX   0
C6    1    0.311837    0.869825    0.294530    11.00000    0.05557    0.03546 =
         0.04296   -0.00022   -0.01133    0.00950
AFIX 137
H6A   2    0.188636    0.862640    0.315038    11.00000   -1.50000
H6B   2    0.234733    0.888972    0.269183    11.00000   -1.50000
H6C   2    0.422864    0.946117    0.300971    11.00000   -1.50000
AFIX   0
C7    1    0.620795    0.511616    0.410484    11.00000    0.04006    0.02767 =
         0.02852    0.00108    0.00288    0.00104
AFIX  23
H7A   2    0.737349    0.490646    0.431686    11.00000   -1.20000
H7B   2    0.457710    0.509045    0.422144    11.00000   -1.20000
AFIX   0
C8    1    0.638623    0.397201    0.379110    11.00000    0.03494    0.02660 =
         0.02965   -0.00005   -0.00115    0.00209
AFIX  13
H8    2    0.521434    0.419851    0.357733    11.00000   -1.20000
AFIX   0
C9    1    0.569787    0.254974    0.396493    11.00000    0.04071    0.02751 =
         0.03950    0.00087    0.00330   -0.00005
AFIX  23
H9A   2    0.679367    0.232737    0.418570    11.00000   -1.20000
H9B   2    0.404113    0.260032    0.407063    11.00000   -1.20000
AFIX   0
C10   1    0.583500    0.138288    0.365883    11.00000    0.04565    0.02791 =
         0.05150   -0.00428   -0.00417    0.00206
AFIX  23
H10A  2    0.545508    0.047634    0.378539    11.00000   -1.20000
H10B  2    0.462167    0.155379    0.345127    11.00000   -1.20000
AFIX   0
C11   1    0.831767    0.130558    0.347365    11.00000    0.05062    0.03504 =
         0.05017   -0.00877   -0.00095    0.00949
AFIX  23
H11A  2    0.831660    0.058945    0.326327    11.00000   -1.20000
H11B  2    0.950536    0.101934    0.367506    11.00000   -1.20000
AFIX   0
C12   1    0.904895    0.271705    0.330093    11.00000    0.04881    0.04379 =
         0.03886   -0.00612    0.00680    0.00821
AFIX  23
H12A  2    0.798139    0.294562    0.307699    11.00000   -1.20000
H12B  2    1.071677    0.265704    0.320042    11.00000   -1.20000
AFIX   0
C13   1    0.889315    0.388043    0.360789    11.00000    0.03915    0.03408 =
         0.03695   -0.00261    0.00596    0.00008
AFIX  23
H13A  2    0.929267    0.478653    0.348271    11.00000   -1.20000
H13B  2    1.009113    0.370364    0.381744    11.00000   -1.20000
AFIX   0
C14   1    0.659055    0.772082    0.426741    11.00000    0.03160    0.02589 =
         0.02583    0.00197   -0.00169    0.00264
C15   1    0.463918    0.783177    0.452371    11.00000    0.03407    0.03338 =
         0.03023   -0.00053    0.00180   -0.00291
AFIX  43
H15   2    0.337203    0.716659    0.450991    11.00000   -1.20000
AFIX   0
C16   1    0.453101    0.890340    0.479839    11.00000    0.03513    0.03896 =
         0.02797   -0.00123    0.00327    0.00180
AFIX  43
H16   2    0.320007    0.896889    0.497257    11.00000   -1.20000
AFIX   0
C17   1    0.638292    0.988293    0.481760    11.00000    0.03779    0.02936 =
         0.02727   -0.00101   -0.00405    0.00576
C18   1    0.837008    0.976975    0.457010    11.00000    0.03442    0.02765 =
         0.03655    0.00014   -0.00241   -0.00114
AFIX  43
H18   2    0.964936    1.042616    0.458684    11.00000   -1.20000
AFIX   0
C19   1    0.845706    0.868550    0.429867    11.00000    0.03126    0.02929 =
         0.03190    0.00040    0.00259    0.00126
AFIX  43
H19   2    0.981619    0.860033    0.413110    11.00000   -1.20000
AFIX   0
C20   1    0.621442    1.103366    0.509178    11.00000    0.03761    0.03621 =
         0.03374   -0.00364   -0.00356    0.00480
N1    3    0.605478    1.194367    0.531039    11.00000    0.05268    0.04643 =
         0.04503   -0.01452   -0.00296    0.00755
O1    4    0.271903    0.702056    0.368943    11.00000    0.03037    0.05259 =
         0.03285   -0.00281    0.00213    0.00181
O2    4    0.592548    0.710845    0.328255    11.00000    0.03130    0.03300 =
         0.02603    0.00223    0.00013    0.00074
HKLF 4


REM  xia2408_a.res in P2(1)2(1)2(1)
REM wR2 = 0.0726, GooF = S = 1.020, Restrained GooF = 1.020 for all data
REM R1 = 0.0270 for 3726 Fo > 4sig(Fo) and 0.0276 for all 3809 data
REM 212 parameters refined using 0 restraints

END

WGHT      0.0391      0.2231

REM Highest difference peak  0.142,  deepest hole -0.111,  1-sigma level  0.025
Q1    1   0.6392  0.5949  0.4007  11.00000  0.05    0.14
Q2    1   0.6465  0.4433  0.3980  11.00000  0.05    0.13
Q3    1   0.5838  0.6771  0.3822  11.00000  0.05    0.13
Q4    1   0.5710  0.7714  0.4389  11.00000  0.05    0.11
Q5    1   0.6661  0.7101  0.4153  11.00000  0.05    0.11
Q6    1   0.5880  0.3241  0.3836  11.00000  0.05    0.10
Q7    1   0.5864  0.1960  0.3797  11.00000  0.05    0.10
Q8    1   0.7187  0.8344  0.4200  11.00000  0.05    0.10
Q9    1   0.8874  0.3316  0.3431  11.00000  0.05    0.10
Q10   1   0.7939  0.7866  0.4411  11.00000  0.05    0.10
Q11   1   0.8620  0.2056  0.3386  11.00000  0.05    0.09
Q12   1   0.3036  0.9197  0.3204  11.00000  0.05    0.09
Q13   1   0.5438  0.7372  0.2802  11.00000  0.05    0.09
Q14   1   0.3831  0.7974  0.2964  11.00000  0.05    0.09
Q15   1   0.8170  0.9350  0.4420  11.00000  0.05    0.09
Q16   1   0.7377  0.7973  0.3255  11.00000  0.05    0.08
Q17   1   0.4999  0.2442  0.4201  11.00000  0.05    0.08
Q18   1   0.5966  0.8042  0.2786  11.00000  0.05    0.08
Q19   1   0.7834  0.7827  0.3335  11.00000  0.05    0.08
Q20   1   0.7105  0.1417  0.3605  11.00000  0.05    0.08
;
_shelx_res_checksum                3604
_shelx_hkl_file
;
   0   0   2 39270.0 916.865  29
   0   0  -2 41010.2 913.064  30
   0   0   3-3.52809 15.8325  29
   0   0  -3 13.2809 19.2055  30
   0   0  -3 29.7119 19.0125   6
   0   0  -4 215415. 4827.96  30
   0   0  -4 207030. 4833.11   6
   0   0  -5 34.2618 33.9178  30
   0   0  -5-2.78174 31.9152   6
   0   0  -6 54405.1 1255.43  30
   0   0  -6 52374.1 1262.57   6
   0   0   7 42.4288 31.2728  32
   0   0  -7 44.9256 39.6336  30
   0   0  -7 23.7779 42.0460   6
   0   0   8 111612. 2629.01  32
   0   0  -8 115614. 2629.13  30
   0   0  -8 107157. 2639.04   6
   0   0   9 27.7711 40.3152  32
   0   0  -9 68.2151 53.5837   6
   0   0  -9 85.7075 57.4733  30
   0   0 -10 7356.01 273.269  30
   0   0 -10 6819.40 279.507   6
   0   0  10 7192.52 269.773  32
   0   0  10 7404.05 271.851  31
   0   0 -10 6846.67 268.656  28
   0   0 -11-39.4476 54.8558  30
   0   0 -11 39.7710 56.8021   6
   0   0 -11 5.63807 50.9695  28
   0   0  11-5.70989 38.8080  31
   0   0  11 69.4692 42.7316  32
   0   0 -12 77461.3 1875.63  30
   0   0 -12 75545.5 1898.10   6
   0   0  12 76705.8 1876.42  32
   0   0  12 74257.4 1869.01  31
   0   0 -12 74032.1 1866.88  28
   0   0 -13-13.7277 60.6857  30
   0   0 -13-24.4575 60.1753   6
   0   0 -13 6.87627 52.9159  28
   0   0  13 6.93068 47.7039  31
   0   0  13-7.08059 48.1227  32
   0   0 -14 17246.0 552.020  30
   0   0 -14 16477.5 572.565   6
   0   0  14 16212.4 545.282  32
   0   0  14 17363.8 552.701  31
   0   0 -14 15804.7 541.671  28
   0   0 -15 164.157 76.8500  30
   0   0 -15 9.89499 65.5139   6
   0   0 -15 8.24131 60.1773  28
   0   0  15 74.3453 56.1546  31
   0   0  15 42.4227 47.9940  32
   0   0 -16 2358.34 185.003  30
   0   0 -16 2505.41 205.503   6
   0   0  16 2370.15 176.298  31
   0   0 -16 2355.77 181.316  28
   0   0  16 2447.62 183.735  32
   0   0 -17-11.7920 73.7241   6
   0   0  17 29.1032 51.7259  31
   0   0  17 10.0272 54.5668  32
   0   0 -17 87.6597 64.4805  28
   0   0  18 19376.0 690.563  31
   0   0 -18 20713.7 738.922   6
   0   0  18 20921.8 706.389  32
   0   0 -18 20746.0 700.470  28
   0   0  19-11.3490 56.6002  31
   0   0 -19 27.9608 71.3641   6
   0   0 -19 102.768 75.5900  28
   0   0 -19-18.0027 91.8960   1
   0   0  19-11.7327 65.1080  32
   0   0  20 29250.6 934.453  31
   0   0 -20 27764.8 978.898   6
   0   0  20 29453.6 946.722  32
   0   0 -20 28999.9 941.739  28
   0   0 -20 29819.7 1079.88   1
   0   0 -21 32.6596 100.532   6
   0   0  21 118.574 77.2143  31
   0   0 -21-13.2271 67.5198  28
   0   0 -21-42.4591 98.0230   1
   0   0  21 13.6200 69.5250  32
   0   0 -22-17.5774 78.8791   6
   0   0 -22 71.0563 70.8814  28
   0   0  22-14.6099 63.6074  32
   0   0  22 113.192 68.8706  31
   0   0 -22 114.359 96.4085   1
   0   0 -23-24.5555 92.5761   1
   0   0 -23 45.6426 79.4103  28
   0   0  23 31.2169 79.6773  32
   0   0  23 45.4162 61.6493  31
   0   0 -23 39.4249 39.0283   9
   0   0  24 22868.2 837.503  31
   0   0 -24 22706.1 997.724   1
   0   0 -24 22855.7 840.610  28
   0   0 -24 20917.7 602.011   9
   0   0 -25-51.9865 96.1625  28
   0   0  25 17.1202 79.0492  31
   0   0 -25-29.6783 48.1495   9
   0   0 -25 139.777 121.695   1
   0   0  26 65288.5 1850.46  31
   0   0 -26 67249.8 2116.66   1
   0   0 -26 67115.6 1868.28  28
   0   0 -27-19.1804 88.5648  28
   0   0 -27 124.290 139.430   1
   0   0 -27 21.7920 52.3709   9
   0   0  27 114.446 92.8392  31
   0   0 -28 5651.44 404.155  28
   0   0 -28 5743.43 514.318   1
   0   0  28 5630.49 403.392  31
   0   0 -29-20.7758 84.5996  28
   0   0  29 103.747 100.987  31
   0   0 -29-33.6354 131.982   1
   0   0 -30 11704.0 625.465  28
   0   0  30 11849.0 381.712  22
   0   0  30 11349.0 614.238  31
   0   0 -30 11815.9 779.294   1
   0   0 -31 69.9623 137.263   1
   0   0 -31-108.254 115.432  28
   0   0  31 19.8946 44.9627  22
   0   0  31-21.7528 88.5785  31
   0   0 -32 45675.2 1525.72  28
   0   0  32 46928.2 1169.94  22
   0   0  32 42809.0 1508.15  31
   0   0 -32 46869.2 1781.99   1
   0   0  33 30.0282 53.1076   3
   0   0 -33 104.716 136.969   1
   0   0  33 61.5420 45.8031  22
   0   0  33 131.288 89.1073  31
   0   0 -33-64.4725 99.2338  28
   0   0 -34 8120.19 294.510  12
   0   0  34 7948.24 279.749  22
   0   0  34 7981.10 306.312   3
   0   0 -35 37.4532 45.8624  12
   0   0  35 20.8708 38.5548  22
   0   0  35 66.6668 57.0445   3
   0   0 -36 8324.82 289.585  12
   0   0  36 9185.53 316.450   3
   0   0  36 8411.06 279.474  22
   0   0 -37 36.7012 39.1366  12
   0   0  37-14.4921 53.6147   3
   0   0  37 19.8764 34.2044  22
   0   0  38 1121.85 93.9363   3
   0   0 -38 955.654 72.9961  12
   0   0  39-11.7686 42.2642   3
   0   0  40 105.844 42.5965   3
   0   0  41 2.87217 31.1011   3
   0   0  42 3268.55 124.274   3
   0   0  43-11.2701 18.3787   3
   0  -1   0 76.9452 21.2475   5
   0   1   0 37.7937 14.5813  28
   0  -1  -1 87288.8 1969.82   8
   0   1   1 88898.1 1958.64  27
   0  -1   1 87705.3 1942.46  32
   0   1  -1 86226.8 1951.87  28
   0  -1  -1 83095.8 1962.83   5
   0  -1   1 83001.7 1958.00   5
   0   1   2 56647.0 1302.64  31
   0  -1   2 58305.7 1304.13  31
   0  -1   2 53378.4 1316.10  32
   0  -1   2 53910.4 1317.66   5
   0   1   2 55333.2 1318.24  27
   0  -1  -2 57989.3 1303.46  30
   0   1  -2 57385.9 1302.99  30
   0   1   2 58734.8 1331.08  29
   0   1  -2 55549.0 1324.34  28
   0  -1   3 23511.3 564.213  31
   0   1   3 23078.2 562.592  31
   0   1   3 24190.3 557.748  32
   0  -1  -3 22539.4 571.063   6
   0   1  -3 23177.2 582.903  28
   0   1   3 23608.6 583.070  29
   0  -1   3 21241.1 563.602   5
   0   1   3 22898.8 570.582  27
   0  -1  -3 24561.0 565.117  30
   0   1  -3 23380.9 563.365  30
   0   1   4 35216.5 822.857  32
   0   1   4 34676.8 845.611  29
   0   1  -4 34764.3 850.001  28
   0  -1  -4 36089.2 831.970  30
   0   1  -4 35014.1 830.530  30
   0   1  -4 33888.2 842.593   6
   0  -1   4 32119.1 817.264   5
   0   1   4 33365.9 829.853  31
   0  -1   4 35689.5 831.833  31
   0   1   5 48296.4 1126.20  32
   0   1   5 47227.1 1147.03  29
   0   1  -5 47916.4 1152.27  28
   0  -1  -5 49920.1 1136.19  30
   0   1  -5 48239.4 1134.81  30
   0   1  -5 45911.5 1146.55   6
   0  -1   5 43817.6 1109.04   5
   0  -1   5 50394.9 1137.83  31
   0   1   5 46255.6 1133.21  31
   0   1   6 250644. 5686.84  32
   0   1  -6 256672. 5718.48  28
   0   1   6 246571. 5710.26  29
   0   1  -6 260798. 5697.58  30
   0  -1  -6 259586. 5698.67  30
   0   1  -6 244355. 5710.77   6
   0   1   6 254091. 5696.11  31
   0  -1   6 255280. 5697.04  31
   0   1   7 571371. 12521.9  32
   0   1  -7 549393. 12547.1  28
   0   1   7 554897. 12540.8  29
   0   1  -7 569983. 12529.6  30
   0  -1  -7 574619. 12531.2  30
   0   1  -7 551007. 12546.3   6
   0   1   7 550477. 12527.0  31
   0  -1   7 573626. 12530.6  31
   0   1   8 168965. 3810.06  32
   0   1  -8 167107. 3837.51  28
   0   1   8 169127. 3831.34  29
   0   1  -8 172669. 3820.42  30
   0  -1  -8 165987. 3816.23  30
   0   1  -8 162046. 3836.52   6
   0  -1   8 154893. 3752.28   5
   0  -1   8 164708. 3815.27  31
   0   1   8 166510. 3816.08  31
   0   1   9 5333.48 205.447  32
   0  -1   9 4726.13 154.127   5
   0   1  -9 5037.63 222.662   6
   0   1   9 5187.16 219.758  29
   0   1  -9 5190.54 222.152  28
   0   1  -9 5066.15 208.795  30
   0  -1  -9 4683.39 205.496  30
   0  -1   9 4966.80 206.263  31
   0   1   9 5451.10 211.379  31
   0   1  10 2091.80 126.893  32
   0  -1 -10 2192.13 169.489   1
   0   1 -10 2272.41 148.054   6
   0  -1  10 2084.28 86.4022   5
   0   1  10 2180.59 138.452  29
   0  -1 -10 2313.76 130.091  28
   0   1 -10 2079.79 142.296  28
   0   1 -10 2176.96 137.073  30
   0   1  10 2250.15 135.400  31
   0   1  11 42888.0 1064.98  32
   0  -1  11 37380.6 1062.17  32
   0  -1 -11 43563.4 1174.91   1
   0   1 -11 40393.4 1090.85   6
   0  -1  11 38065.2 963.703   5
   0  -1 -11 43422.0 1055.06  28
   0   1 -11 41356.4 1089.29  28
   0   1 -11 43852.2 1073.29  30
   0   1  11 43487.4 1072.84  31
   0  -1 -12 327.565 65.6365  28
   0  -1  12 237.195 28.9285   5
   0   1 -12 442.928 83.7439   6
   0   1  12 272.935 66.1740  31
   0   1 -12 306.633 73.5998  30
   0  -1 -12 245.786 79.9605   1
   0   1  12 232.425 56.8065  32
   0  -1  12 300.248 62.4281  32
   0   1  13 7031.17 278.918  32
   0  -1  13 5694.27 266.779  32
   0  -1 -13 6949.59 352.652   1
   0   1 -13 6116.59 290.297   6
   0  -1 -13 6499.38 261.805  28
   0   1 -13 6472.60 274.880  30
   0   1  13 6108.29 268.086  31
   0  -1 -14-6.79368 53.3157  28
   0   1 -14 18.5538 64.6460   6
   0  -1  14 1.11873 13.6667   5
   0   1  14 7.63822 52.5738  31
   0   1 -14 7.54787 72.0804  30
   0  -1 -14-51.0723 85.6574   1
   0   1  14 22.3866 45.2163  32
   0  -1  14 65.3747 52.6141  32
   0   1  15 53458.1 1400.35  32
   0  -1  15 49819.8 1401.54  32
   0  -1 -15 52902.5 1531.87   1
   0   1 -15 52052.7 1438.12   6
   0  -1 -15 52824.4 1382.26  28
   0   1 -15 54346.9 1405.25  30
   0   1  15 53659.0 1403.65  31
   0  -1 -16 3378.13 213.774  28
   0  -1 -16 3648.66 285.031   1
   0  -1  16 3404.19 221.272  32
   0   1  16 3828.85 226.096  32
   0   1  16 3695.32 223.992  31
   0   1 -16 3848.61 253.405   6
   0  -1 -17 9464.65 398.394  28
   0  -1 -17 9545.96 499.122   1
   0   1 -17 9484.64 441.095   6
   0   1  17 9762.26 412.517  31
   0   1  17 10109.1 414.980  32
   0  -1  17 10326.8 430.059  32
   0   1  18 10.5673 53.9455  32
   0  -1  18 33.7896 64.8650  32
   0  -1 -18 17.6233 76.7202   1
   0  -1 -18 77.4453 68.2806  28
   0   1  18 21.2250 57.7515  31
   0   1 -18 26.1577 77.9638   6
   0  -1 -19 2815.13 274.933   1
   0   1  19 2707.80 213.400  31
   0  -1 -19 2519.20 201.638  28
   0  -1  19 2503.41 214.304  32
   0   1  19 2823.92 215.951  32
   0  -1 -20 2088.28 249.765   1
   0   1  20 2425.74 208.437  31
   0   1 -20 2304.82 218.364  28
   0  -1 -20 2555.23 208.426  28
   0  -1  20 2420.16 211.581  32
   0   1  20 2212.48 202.903  32
   0  -1 -21 6899.21 465.462   1
   0   1  21 6343.11 357.992  31
   0   1 -21 6600.31 384.103  28
   0  -1 -21 6300.59 346.698  28
   0  -1  21 6264.99 367.629  32
   0  -1 -22 5911.09 448.247   1
   0   1  22 5661.60 349.878  31
   0   1 -22 5840.55 372.139  28
   0  -1 -22 6171.75 352.226  28
   0  -1  22 6402.88 380.972  32
   0  -1 -23 6327.20 477.321   1
   0   1  23 6112.60 370.937  31
   0  -1 -23 5609.62 227.375   9
   0   1 -23 6057.75 382.908  28
   0  -1 -23 5978.75 355.940  28
   0  -1  23 5625.48 366.617  32
   0  -1 -24 13467.4 746.117   1
   0   1  24 14016.3 614.751  31
   0  -1  24 13956.7 399.455  18
   0  -1 -24 12669.8 413.664   9
   0   1 -24 12741.0 402.007   9
   0  -1  24 13421.7 618.700  32
   0  -1 -24 13744.6 591.319  28
   0   1 -24 14480.2 645.738  28
   0  -1  25 130.130 40.4466  18
   0   1 -25 235.833 55.9049   9
   0  -1 -25 116.223 51.8432   9
   0   1  25 120.754 86.0917  31
   0  -1 -25 226.358 137.748   1
   0   1 -25 139.947 118.017   1
   0  -1 -25 79.8677 90.3866  28
   0   1 -25 74.7919 95.4989  28
   0  -1  26 8.42609 34.6176  18
   0   1 -26 9.73649 45.8838   9
   0   1  26 54.8988 77.1325  31
   0  -1 -26 29.7313 133.409   1
   0   1 -26 29.8005 116.935   1
   0  -1 -26 16.8723 82.1183  28
   0   1 -26-19.7468 88.6077  28
   0  -1  27 21271.0 575.954  18
   0   1 -27 19518.7 584.905   9
   0   1  27 20335.9 839.420  31
   0  -1 -27 20701.4 823.243  28
   0   1 -27 21973.0 887.181  28
   0   1 -27 21419.3 1036.66   1
   0  -1 -27 20055.0 1010.53   1
   0   1 -28 1156.69 101.874   9
   0   1 -28 1300.15 208.376  28
   0  -1 -28 979.650 171.257  28
   0   1  28 821.478 166.433  31
   0  -1  28 1091.21 90.1090  18
   0  -1 -28 1135.28 243.243   1
   0   1 -28 1018.17 227.387   1
   0   1  29 20016.3 854.576  31
   0   1 -29 18459.2 573.431   9
   0   1 -29 20082.5 880.591  28
   0  -1 -29 21311.3 842.193  28
   0   1 -29 21041.3 1054.76   1
   0   1  29 20307.0 562.137  22
   0  -1 -30 50.6304 57.1093  12
   0   1  30 85.7345 93.3071  31
   0   1 -30 69.9370 131.832   1
   0  -1 -30-102.499 144.011   1
   0  -1 -30 58.5772 82.3030  28
   0   1 -30-22.8784 93.1642  28
   0   1  30 44.3286 42.0626  22
   0  -1  30 16.2611 42.5436  22
   0   1 -31 18158.3 829.021  28
   0  -1 -31 16791.1 755.209  28
   0  -1 -31 17099.6 518.550  12
   0  -1  31 16607.7 773.400  31
   0   1  31 17521.6 795.828  31
   0   1 -31 17252.3 963.007   1
   0  -1 -31 16921.4 955.214   1
   0  -1  31 16842.4 514.955  22
   0   1 -32 93.1084 116.093  28
   0  -1 -32 78.3959 92.9798  28
   0   1  32 43.9397 95.6453  31
   0  -1  32-21.8290 88.8955  31
   0  -1 -32 53.3096 52.5482  12
   0   1  32 18.1599 52.3009   3
   0   1 -32 178.268 139.906   1
   0  -1 -32 173.704 151.237   1
   0  -1  32 53.3732 50.6504  22
   0  -1 -33 7014.05 587.909   1
   0   1  33 6115.13 445.693  31
   0  -1  33 6733.57 467.510  31
   0   1  33 7840.00 297.544   3
   0  -1  33 7618.50 280.623  22
   0   1 -33 7428.55 496.121  28
   0  -1 -33 7544.60 279.076  12
   0  -1 -34 1695.69 117.535  12
   0  -1  34 1852.27 122.032  22
   0   1  34 1863.06 133.550   3
   0  -1 -35 10650.1 349.838  12
   0  -1  35 11215.9 359.682  22
   0   1  35 11593.0 379.993   3
   0  -1 -36 6700.35 240.750  12
   0   1 -36 6923.40 254.221  12
   0  -1  36 6830.98 248.972  22
   0   1  36 7186.24 270.431   3
   0   1 -37 209.272 54.7731  12
   0  -1 -37 108.450 42.9056  12
   0  -1  37 123.157 44.8513  22
   0   1  37 216.822 59.0351   3
   0   1 -38 19383.4 526.580  12
   0  -1  38 19712.9 529.272  22
   0   1  38 20136.4 555.452   3
   0   1 -39 2377.58 108.987  12
   0  -1  39 2607.44 114.864  22
   0   1  39 2755.59 134.474   3
   0  -1  40 1333.03 69.6254  22
   0   1  40 1372.47 87.7409   3
   0   1  41 336.823 46.1405   3
   0   1  42 3154.22 118.472   3
   0  -2   0 774805. 17442.7  32
   0  -2   0 771889. 17490.1   7
   0   2   0 782002. 17475.1  28
   0  -2   0 740661. 17509.6   5
   0  -2   1 38007.6 870.385  32
   0  -2  -1 36536.2 900.663   7
   0  -2  -1 35171.5 922.697   5
   0  -2   1 35907.0 919.895   5
   0  -2  -1 36069.4 932.322   8
   0   2  -1 37769.9 898.631  28
   0   2   1 38126.2 923.685  27
   0   2   1 36306.9 876.878  28
   0  -2  -2 186923. 4518.44   7
   0  -2  -2 194099. 4554.76   8
   0  -2   2 197453. 4498.07  32
   0   2   2 198761. 4532.25  27
   0   2  -2 193829. 4522.76  28
   0   2   2 200078. 4548.86  29
   0  -2  -2 191888. 4545.69   5
   0  -2   2 195183. 4534.71   5
   0  -2   2 200580. 4472.93  31
   0   2   2 198691. 4470.55  31
   0  -2   3 52310.1 1291.97   5
   0  -2   3 54435.0 1272.28  32
   0  -2  -3 50714.8 1285.34   7
   0   2  -3 52147.1 1294.02  28
   0   2   3 53927.6 1288.82  27
   0  -2  -3 53913.9 1320.80   8
   0   2   3 53718.6 1245.53  31
   0  -2   3 54359.2 1248.13  31
   0   2   3 55041.6 1309.58  29
   0  -2   4 125917. 2828.63  31
   0   2   4 122278. 2824.36  31
   0   2  -4 124399. 2874.23  28
   0   2   4 123760. 2853.64  27
   0  -2   4 123461. 2851.64  32
   0  -2  -4 124449. 2847.85   6
   0  -2  -4 113470. 2859.42   7
   0  -2  -4 124836. 2901.55   8
   0  -2   4 118901. 2855.49   5
   0   2   4 126747. 2879.19  29
   0  -2   5 378345. 8328.49  31
   0   2   5 364406. 8322.79  31
   0   2   5 366991. 8365.19  29
   0   2  -5 371168. 8373.55  28
   0   2   5 350876. 8338.96  27
   0  -2  -5 376157. 8326.01  30
   0   2  -5 365392. 8324.22  30
   0  -2  -5 369094. 8346.83   6
   0  -2   5 348462. 8341.07   5
   0  -2   5 364721. 8348.77  32
   0  -2   6 1306.22 91.4085  32
   0  -2  -6 1252.47 91.1005   6
   0  -2   6 1167.01 79.5276   5
   0  -2  -6 1330.40 86.2851  30
   0   2  -6 1341.68 85.3102  30
   0   2  -6 1221.64 98.9083  28
   0   2   6 1287.24 92.7077  29
   0  -2   6 1378.01 82.6479  31
   0   2   6 1472.02 83.8481  31
   0   2   7 142237. 3316.66  31
   0  -2   7 149461. 3324.74  31
   0  -2   7 141509. 3341.91  32
   0  -2  -7 140345. 3341.52   6
   0  -2   7 133899. 3300.15   5
   0   2   7 143360. 3345.15  29
   0   2  -7 142719. 3365.57  28
   0   2  -7 144077. 3318.70  30
   0  -2  -7 150400. 3323.26  30
   0  -2  -7 140844. 3440.50   1
   0  -2   8 5968.45 239.621  32
   0   2  -8 5944.71 253.973  28
   0   2   8 5762.41 235.986  29
   0   2   8 6227.36 224.650  31
   0  -2   8 6256.44 226.628  31
   0  -2  -8 5836.80 239.596   6
   0  -2   8 5826.71 203.314   5
   0   2  -8 6371.52 228.485  30
   0  -2  -8 6587.20 232.240  30
   0  -2  -8 5881.61 296.714   1
   0  -2  -9 333.887 81.5864   1
   0  -2   9 365.378 45.5141   5
   0   2   9 470.828 67.0072  29
   0  -2   9 356.054 56.1154  31
   0   2   9 561.295 64.9464  31
   0  -2  -9 330.164 69.2974   6
   0  -2  -9 385.785 50.2110  28
   0   2  -9 296.072 68.4648  28
   0  -2  -9 324.811 61.6818  30
   0   2  -9 467.493 70.2354  30
   0  -2   9 596.819 74.9351  32
   0  -2  10 41486.4 1049.34  32
   0  -2  10 40673.1 1027.06  31
   0   2  10 39706.8 1020.00  31
   0  -2 -10 40666.9 1054.53   6
   0  -2 -10 40691.7 988.379  28
   0   2 -10 39806.4 1064.29  28
   0   2  10 39243.9 1034.24  29
   0  -2 -10 41192.2 1030.38  30
   0   2 -10 39664.2 1021.84  30
   0  -2 -10 40833.6 1151.37   1
   0  -2  11 36837.5 961.299  32
   0   2  11 35449.8 919.723  32
   0  -2 -11 36519.8 899.580  28
   0   2 -11 36000.1 977.105  28
   0   2  11 34004.9 940.255  29
   0   2  11 34911.2 929.925  31
   0  -2  11 35624.9 935.058  31
   0  -2  11 31776.7 847.850   5
   0  -2 -11 34981.9 962.371   6
   0  -2 -11 36526.1 939.431  30
   0   2 -11 34255.1 929.182  30
   0  -2 -11 34629.4 1057.00   1
   0   2  12 63.8930 47.1694  31
   0  -2  12 141.594 50.5175  31
   0  -2 -12 19.2602 38.8731  28
   0   2 -12 73.3129 61.4261  28
   0  -2  12 39.0722 24.5190   5
   0  -2 -12-24.3489 79.5015   1
   0   2  12 71.0212 41.7524  32
   0  -2  12 22.0196 48.5973  32
   0   2  12 20.5953 40.2442  29
   0  -2 -12 7.83052 57.1741   6
   0  -2 -13 13822.1 480.644   6
   0  -2 -13 13134.8 549.867   1
   0  -2  13 13568.7 465.803  32
   0   2 -13 13461.4 483.952  28
   0  -2 -13 13916.0 418.916  28
   0   2  13 13263.6 454.164  29
   0  -2  13 14248.4 452.937  31
   0   2  13 13444.6 444.557  31
   0  -2 -14 21915.9 696.011   6
   0  -2 -14 22044.0 787.410   1
   0   2 -14 21473.9 698.258  28
   0  -2 -14 21768.1 623.789  28
   0   2  14 20543.8 648.031  31
   0  -2  14 22005.3 658.835  31
   0  -2 -15 4413.41 314.386   1
   0  -2  15 3716.57 222.626  31
   0   2  15 4311.45 237.312  31
   0   2 -15 4084.08 257.282  28
   0  -2 -15 4574.78 222.409  28
   0  -2 -15 4202.79 258.051   6
   0  -2 -16 10277.2 526.083   1
   0   2  16 10771.8 427.555  31
   0  -2  16 10815.4 426.617  31
   0  -2 -16 11037.3 401.925  28
   0   2 -16 10024.1 448.873  28
   0  -2 -16 10699.9 459.694   6
   0  -2 -17 49821.1 1528.05   1
   0   2  17 47162.3 1347.41  31
   0  -2  17 49688.2 1355.55  31
   0  -2 -17 50384.9 1318.33  28
   0   2 -17 47451.0 1396.54  28
   0  -2 -17 49831.3 1405.12   6
   0  -2 -18 7611.51 460.416   1
   0   2  18 6504.96 337.306  31
   0  -2  18 6820.58 342.340  31
   0  -2 -18 7074.55 323.031  28
   0   2 -18 6506.60 367.469  28
   0  -2 -18 7116.85 382.652   6
   0  -2 -19 10374.2 568.699   1
   0  -2  19 10501.7 452.729  31
   0   2  19 9910.56 446.203  31
   0   2 -19 10392.9 484.423  28
   0  -2 -19 10143.7 420.290  28
   0  -2 -19 9837.11 481.694   6
   0  -2 -20 9211.75 546.503   1
   0   2  20 9793.18 445.387  31
   0  -2  20 8906.90 427.357  31
   0   2 -20 9333.11 467.173  28
   0  -2 -20 8921.28 400.462  28
   0  -2 -20 8752.13 464.952   6
   0  -2 -21 6543.93 469.945   1
   0  -2 -21 7241.94 423.209   6
   0  -2  21 7095.08 383.021  31
   0   2  21 7240.09 387.649  31
   0  -2 -21 6849.26 349.923  28
   0  -2 -22 89.9558 99.8873   6
   0  -2  22 201.844 46.4971  18
   0  -2 -22 131.721 69.0311  28
   0  -2 -22 198.149 129.313   1
   0   2  22 131.002 76.0363  31
   0  -2  22 28.7043 66.3426  31
   0  -2 -23 4046.13 273.650  28
   0  -2 -23 3802.99 177.933  12
   0  -2 -23 4168.86 393.785   1
   0   2 -23 3205.93 153.604   9
   0  -2  23 3792.56 166.341  18
   0  -2  23 3782.47 162.965  25
   0  -2 -23 3544.43 317.005   6
   0  -2  23 3854.74 289.215  31
   0   2  23 3882.50 294.726  31
   0  -2 -24 6083.71 354.445  28
   0  -2 -24 6440.45 249.510  12
   0  -2 -24 5927.10 483.523   1
   0   2 -24 5934.74 225.740   9
   0  -2  24 6211.84 232.913  18
   0  -2  24 6086.98 228.757  25
   0  -2 -24 5974.21 424.274   6
   0   2  24 6549.15 398.672  31
   0  -2  24 6492.90 393.860  31
   0  -2  25 5696.48 215.858  25
   0  -2 -25 6247.10 500.778   1
   0  -2  25 5501.72 217.331  18
   0   2 -25 4850.61 206.589   9
   0   2  25 6121.38 389.142  31
   0  -2  25 4933.31 352.690  31
   0  -2 -25 5123.79 330.649  28
   0  -2 -25 5542.45 229.530  12
   0  -2  26 10206.1 331.560  25
   0  -2 -26 10811.1 356.550  12
   0  -2  26 10218.8 337.864  18
   0   2 -26 9680.29 330.532   9
   0   2  26 11387.1 565.073  31
   0  -2  26 10119.2 536.252  31
   0  -2 -26 10820.3 690.355   1
   0  -2 -26 9771.60 489.548  28
   0  -2 -27 10758.3 367.771  12
   0   2 -27 10089.0 346.995   9
   0  -2  27 11381.5 358.667  18
   0   2  27 11420.2 584.205  31
   0  -2  27 10514.4 558.514  31
   0  -2 -27 11601.7 731.715   1
   0   2 -27 11087.8 615.531  28
   0  -2 -27 10783.0 526.108  28
   0  -2 -28 18774.7 560.047  12
   0   2 -28 16886.9 535.134   9
   0  -2  28 18607.7 802.009  31
   0   2  28 19308.5 822.786  31
   0   2 -28 19786.6 868.558  28
   0  -2 -28 18811.6 756.516  28
   0  -2  28 20245.7 571.766  22
   0  -2 -28 19830.3 1021.38   1
   0   2 -28 20007.7 1022.18   1
   0  -2  28 19930.6 552.965  18
   0  -2  29 705.776 80.9710  18
   0  -2 -29 503.788 197.588   1
   0   2 -29 1002.54 250.156   1
   0   2  29 540.991 146.016  31
   0  -2  29 736.578 161.492  31
   0  -2 -29 787.161 90.6394  12
   0   2 -29 779.196 86.0699   9
   0   2 -29 998.097 204.369  28
   0  -2  29 880.430 97.1235  22
   0  -2  30 48390.1 1210.82  22
   0   2 -30 49491.4 1823.90   1
   0  -2 -30 48546.4 1802.56   1
   0   2 -30 47112.5 1596.58  28
   0  -2 -30 45388.1 1192.75  12
   0   2  30 45436.5 1529.08  31
   0  -2  30 46650.8 1526.87  31
   0   2  31 365.607 130.602  31
   0  -2  31 551.217 149.778  31
   0  -2 -31 404.054 72.7137  12
   0  -2  31 434.340 77.6677  22
   0   2 -31 318.136 141.193  28
   0   2  31 373.637 80.8220   3
   0  -2  31 327.819 73.7053   3
   0  -2 -31 206.368 149.977   1
   0   2 -31 572.956 213.632   1
   0  -2 -32 13344.8 826.463   1
   0   2 -32 13924.6 855.500   1
   0  -2 -32 12553.5 415.615  12
   0   2 -32 13350.6 710.487  28
   0  -2  32 13947.1 439.639   3
   0   2  32 13895.5 443.075   3
   0  -2  32 13479.2 434.301  22
   0   2  32 13808.6 681.453  31
   0  -2  32 12619.3 650.982  31
   0   2 -33 1376.09 278.487   1
   0  -2 -33 2004.19 312.007   1
   0   2 -33 1315.46 215.111  28
   0  -2 -33 1215.11 99.9582  12
   0  -2  33 1310.78 108.189  22
   0   2  33 1368.89 114.483   3
   0  -2  33 1291.77 110.278   3
   0  -2  33 1186.63 191.859  31
   0   2  33 1473.09 214.445  31
   0  -2  34 295.793 63.4442  22
   0   2  34 440.309 74.8321   3
   0  -2  34 403.657 72.2249   3
   0  -2 -34 371.848 58.6985  12
   0  -2 -35 3745.64 167.960  12
   0  -2  35 4355.97 192.105  22
   0  -2  35 4281.80 194.902   3
   0   2  35 4266.55 195.930   3
   0  -2 -36 347.034 51.2556  12
   0  -2  36 448.611 65.5545  22
   0  -2  36 335.308 63.7747   3
   0   2  36 485.111 70.3862   3
   0  -2  37 243.066 53.6186  22
   0  -2  37 323.430 60.7730   3
   0   2  37 251.787 58.5644   3
   0   2 -38 12777.9 379.049  12
   0  -2  38 13482.8 389.007  22
   0   2  38 13681.4 398.035   3
   0  -2  38 13473.4 395.982   3
   0   2 -39 7726.56 244.080  12
   0  -2  39 8622.62 267.732   3
   0   2  39 8425.83 267.248   3
   0  -2  39 8408.43 259.231  22
   0   2  40 3051.85 126.317   3
   0  -2  40 2912.02 123.512   3
   0  -2  40 2735.50 115.238  22
   0  -2  41 1853.06 86.1261   3
   0   2  41 1856.06 85.0093   3
   0  -2  41 1595.08 72.4128  22
   0  -2  42 130.183 24.5765   3
   0   2  42 99.9428 22.7099   3
   0   3   0 55.4480 47.1406  27
   0  -3   0 5.50247 47.9169   5
   0   3   0 34.4814 32.7367  28
   0  -3   0 22.9676 34.1142   7
   0  -3   0 43.4681 13.3181  32
   0   3   1 34895.5 908.705  27
   0   3  -1 34010.2 866.553  28
   0   3   1 34660.6 840.447  28
   0  -3   1 34235.3 812.964  32
   0  -3  -1 32629.3 868.018   7
   0  -3  -1 34183.7 989.540   1
   0  -3   1 34165.0 907.181   5
   0  -3   1 35441.6 994.500   1
   0  -3   2 60640.5 1567.88   1
   0  -3   2 59099.2 1469.72   5
   0  -3   2 59321.8 1390.24  32
   0  -3  -2 57233.2 1435.91   7
   0  -3  -2 58479.8 1561.73   1
   0   3  -2 58711.3 1441.56  28
   0   3   2 60309.5 1464.33  27
   0  -3  -2 59196.8 1485.06   8
   0  -3  -3 143974. 3357.23   8
   0   3   3 145927. 3353.07  29
   0  -3   3 140214. 3439.79   1
   0  -3  -3 145599. 3443.99   1
   0  -3  -3 134615. 3302.69   7
   0  -3   3 143158. 3333.96   5
   0  -3   3 145812. 3270.29  32
   0  -3   3 138183. 3222.00  31
   0   3  -3 147364. 3323.56  28
   0   3   3 144605. 3321.16  27
   0  -3  -4 18363.9 551.130   7
   0  -3  -4 19754.8 529.171   6
   0   3  -4 19878.2 570.996  28
   0  -3   4 20237.5 531.957  32
   0  -3   4 19572.8 497.448  31
   0   3   4 20335.0 494.235  31
   0  -3   4 19532.2 569.227   5
   0   3   4 20833.9 586.236  29
   0  -3  -4 19385.2 595.256   8
   0   3   4 19995.3 555.739  27
   0  -3  -4 20765.0 668.257   1
   0  -3   5 43317.6 1117.75   5
   0  -3  -5 43707.1 1230.46   1
   0   3   5 44525.1 1131.69  29
   0   3  -5 44090.3 1133.66  28
   0   3   5 43544.9 1095.91  27
   0   3   5 43419.9 1051.16  31
   0  -3   5 43905.4 1055.87  31
   0  -3  -5 44804.0 1160.78   8
   0  -3  -5 44276.8 1087.37   6
   0  -3  -5 41354.8 1106.23   7
   0  -3   5 45511.6 1092.12  32
   0  -3   6 4856.02 208.810   5
   0  -3  -6 4860.68 279.845   1
   0   3   6 5023.57 217.402  29
   0   3  -6 5069.25 229.000  28
   0   3   6 4862.58 193.208  27
   0  -3   6 4925.39 177.948  31
   0   3   6 4916.93 175.418  31
   0  -3   6 5304.87 206.413  32
   0  -3  -6 5048.50 201.257   6
   0  -3  -6 4804.00 238.818   8
   0  -3   7 205061. 4189.99  32
   0  -3  -7 203142. 4271.60   8
   0  -3  -7 201523. 4187.04   6
   0   3  -7 206010. 4243.22  28
   0   3   7 198113. 4204.00  29
   0   3   7 200589. 4144.31  31
   0  -3   7 207372. 4152.15  31
   0  -3  -7 198012. 4358.10   1
   0  -3   7 199774. 4184.35   5
   0  -3   8 101793. 2428.53  32
   0  -3  -8 103952. 2502.23   8
   0   3  -8 105116. 2475.81  28
   0   3   8 100974. 2432.63  29
   0  -3  -8 98600.8 2316.42  28
   0   3   8 100276. 2388.41  31
   0  -3   8 104971. 2396.06  31
   0  -3  -8 101193. 2574.95   1
   0  -3  -8 102600. 2430.76   6
   0  -3   8 99911.5 2404.62   5
   0  -3   9 9203.39 337.655  32
   0  -3  -9 8977.19 380.579   8
   0  -3   9 8837.67 307.014   5
   0  -3  -9 9372.74 343.360   6
   0   3   9 9183.90 334.242  29
   0   3  -9 9632.60 370.041  28
   0  -3  -9 8884.81 254.690  28
   0  -3  -9 9576.61 436.702   1
   0   3   9 9202.57 311.454  31
   0  -3   9 9782.11 319.064  31
   0   3  10 215577. 4978.88  31
   0  -3  10 216298. 4982.52  31
   0  -3  10 226338. 5023.92  32
   0   3 -10 222624. 5071.58  28
   0  -3 -10 212441. 4905.16  28
   0   3  10 213126. 5003.52  29
   0  -3 -10 215129. 5184.06   1
   0  -3  10 201785. 4950.45   5
   0  -3 -10 217863. 5027.24   6
   0  -3  11 152923. 3512.80  31
   0   3  11 146777. 3503.73  31
   0  -3  11 156074. 3551.43  32
   0  -3 -11 148160. 3431.55  28
   0   3  11 140890. 3517.89  29
   0   3 -11 149746. 3587.13  28
   0  -3 -11 147285. 3704.63   1
   0  -3  11 144747. 3461.22   5
   0  -3 -11 152124. 3557.10   6
   0   3  12 86068.5 2085.32  31
   0  -3  12 86782.0 2089.06  31
   0  -3  12 85559.8 2120.40  32
   0  -3 -12 86142.5 2009.93  28
   0   3 -12 88079.5 2169.74  28
   0   3  12 83188.7 2093.21  29
   0  -3 -12 85841.4 2279.45   1
   0  -3 -12 87323.3 2136.36   6
   0  -3  12 78754.1 2013.27   5
   0   3  13 13540.0 469.244  31
   0  -3  13 13855.1 473.775  31
   0  -3  13 14042.3 499.270  32
   0   3  13 13184.2 474.413  29
   0   3 -13 14291.3 533.088  28
   0  -3 -13 13941.6 413.981  28
   0  -3 -13 14086.8 611.878   1
   0  -3 -13 13890.7 509.553   6
   0  -3  14 6133.81 280.177  31
   0   3  14 5630.55 269.498  31
   0  -3  14 5706.06 290.085  32
   0  -3 -14 5345.35 221.915  28
   0   3 -14 6070.40 321.208  28
   0   3  14 5340.41 267.662  29
   0  -3 -14 5634.31 370.678   1
   0  -3 -14 5403.66 296.481   6
   0   3  15 101928. 2554.62  31
   0  -3  15 103439. 2559.75  31
   0  -3  15 105230. 2599.85  32
   0   3 -15 104163. 2642.15  28
   0  -3 -15 102649. 2476.11  28
   0  -3 -15 103603. 2783.07   1
   0  -3 -15 103693. 2617.25   6
   0   3  16 44170.0 1248.20  31
   0  -3  16 45079.8 1251.51  31
   0  -3  16 44254.2 1279.21  32
   0   3 -16 44924.9 1321.29  28
   0  -3 -16 45620.0 1174.75  28
   0  -3 -16 46313.3 1456.18   1
   0  -3 -16 45631.4 1306.07   6
   0  -3  17 30152.5 930.624  31
   0   3  17 30517.5 933.515  31
   0  -3  17 30660.1 966.171  32
   0  -3 -17 30768.8 859.991  28
   0   3 -17 32151.7 1014.71  28
   0  -3 -17 31587.7 1138.49   1
   0  -3 -17 30505.1 985.495   6
   0  -3  18 8528.28 396.396  31
   0   3  18 8345.94 394.198  31
   0  -3  18 8884.08 425.523  32
   0  -3 -18 8623.36 344.372  28
   0   3 -18 9019.71 456.076  28
   0  -3 -18 8552.85 521.906   1
   0  -3 -18 8700.23 437.833   6
   0   3  19 14908.8 578.668  31
   0  -3  19 15032.0 580.600  31
   0   3 -19 14236.4 628.162  28
   0  -3 -19 14312.1 507.551  28
   0  -3 -19 15139.7 630.450   6
   0  -3 -19 15542.3 747.215   1
   0  -3  19 15438.9 614.254  32
   0  -3  20 101.117 73.7636  32
   0  -3  20 96.3961 37.3994  18
   0   3 -20 33.2007 88.5275  28
   0  -3 -20 87.9788 51.5992  28
   0   3  20 38.6927 64.3531  31
   0  -3  20 153.762 72.4867  31
   0  -3 -20 119.988 113.856   1
   0  -3 -20 64.2982 74.2465   6
   0  -3  21 11980.1 565.888  32
   0  -3  21 13685.3 402.837  25
   0  -3  21 12613.8 551.414  31
   0   3  21 12818.2 557.999  31
   0   3 -21 14244.7 637.941  28
   0  -3 -21 12494.0 484.949  28
   0  -3  21 13048.4 396.610  18
   0  -3 -21 12539.4 713.228   1
   0  -3 -21 13955.0 625.804   6
   0  -3 -22 6250.68 412.347   6
   0   3  22 6121.23 369.106  31
   0  -3  22 6175.40 367.892  31
   0  -3 -22 5833.02 478.282   1
   0  -3 -22 5965.23 312.352  28
   0   3 -22 6638.75 429.760  28
   0  -3  22 6497.31 239.934  18
   0  -3  22 6397.17 238.714  25
   0  -3  22 6346.25 390.181  32
   0  -3 -22 6210.47 241.531  12
   0  -3 -23 18415.6 530.568  12
   0  -3  23 17367.1 734.314  32
   0   3 -23 18938.4 806.287  28
   0  -3 -23 17509.9 889.848   1
   0  -3  23 17587.8 522.617  18
   0  -3 -23 17519.3 775.244   6
   0  -3  23 18909.9 526.460  25
   0   3  23 17551.5 717.800  31
   0  -3  23 17500.4 712.592  31
   0  -3 -24 13735.3 677.482   6
   0  -3  24 13902.4 430.199  18
   0   3 -24 14196.8 689.794  28
   0  -3 -24 13832.7 436.278  12
   0  -3 -24 13278.3 773.430   1
   0  -3  24 14523.8 432.960  25
   0   3  24 13611.9 621.139  31
   0  -3  24 13493.6 613.620  31
   0  -3  25 10915.0 358.126  18
   0   3 -25 11352.3 616.870  28
   0  -3 -25 10484.9 360.843  12
   0  -3 -25 12203.0 746.456   1
   0  -3  25 10622.4 353.949  25
   0  -3  25 11236.5 553.478  31
   0   3  25 10685.1 546.120  31
   0   3  26 652.834 142.710  31
   0  -3  26 492.612 126.275  31
   0  -3 -26 443.718 176.376   1
   0  -3  26 534.850 78.2208  22
   0  -3 -26 621.671 79.0695  12
   0   3 -26 667.063 164.686  28
   0  -3  26 584.872 73.5704  25
   0  -3  26 627.799 78.0978  18
   0  -3  27 2598.45 155.968  22
   0   3  27 3073.17 288.835  31
   0  -3  27 2733.97 267.267  31
   0  -3 -27 2390.43 146.384  12
   0  -3 -27 2733.35 363.855   1
   0   3 -27 2518.21 296.837  28
   0  -3  27 2505.12 141.637  25
   0  -3  27 2359.49 144.271  18
   0  -3  28 9635.42 344.994  22
   0  -3 -28 9595.91 681.267   1
   0   3  28 9072.32 528.621  31
   0  -3  28 9254.38 524.275  31
   0  -3 -28 9235.50 326.329  12
   0   3 -28 9403.96 582.026  28
   0  -3  28 9070.60 326.212  18
   0  -3  28 9610.41 323.972  25
   0  -3  29 2430.53 137.650  25
   0  -3  29 1889.84 238.319  31
   0   3  29 2484.67 268.631  31
   0  -3  29 2614.86 151.325   3
   0   3  29 2470.95 149.986   3
   0  -3 -29 1717.08 309.083   1
   0  -3 -29 2330.46 141.898  12
   0  -3  29 2371.32 142.559  18
   0  -3  29 2376.19 151.432  22
   0  -3  30 9151.89 309.957  25
   0  -3  30 8999.57 333.268  22
   0   3  30 9027.08 530.475  31
   0  -3  30 8501.75 510.550  31
   0  -3  30 9057.88 324.851   3
   0   3  30 9385.32 331.846   3
   0  -3 -30 8676.69 312.987  12
   0  -3  30 8894.99 317.757  18
   0   3 -30 9916.66 706.319   1
   0  -3 -30 10020.5 697.725   1
   0  -3  31 3286.02 154.780  25
   0  -3  31 2917.08 161.789   3
   0   3  31 3025.51 166.165   3
   0  -3 -31 2702.79 323.854   8
   0  -3 -31 2750.64 151.688  12
   0  -3  31 3079.67 170.532  22
   0  -3  31 2938.14 289.024  31
   0   3  31 2573.22 274.147  31
   0  -3 -31 2882.21 370.874   1
   0   3 -31 3448.79 422.131   1
   0  -3  32 3573.49 177.882   3
   0   3  32 3499.75 179.212   3
   0  -3 -32 3120.33 386.544   1
   0   3 -32 3659.68 430.388   1
   0  -3 -32 3338.38 163.829  12
   0  -3  32 3512.30 182.767  22
   0  -3  32 3705.42 162.449  25
   0  -3 -33 155.497 50.8378  12
   0  -3  33 87.3733 52.8822  22
   0  -3  33 111.000 51.8622   3
   0   3  33 87.3130 51.8963   3
   0  -3 -34 1256.65 90.1454  12
   0  -3  34 1603.58 110.696   3
   0   3  34 1664.32 114.217   3
   0  -3  34 1585.35 118.633  22
   0  -3  35 101.784 46.5070   3
   0   3  35 89.6140 48.0862   3
   0  -3  35 130.164 50.3803  22
   0  -3  36 777.696 75.6610   3
   0   3  36 744.708 74.9456   3
   0  -3  36 786.701 78.7462  22
   0   3  37 302.570 51.5713   3
   0  -3  37 312.361 53.5884   3
   0  -3  37 298.272 53.4519  22
   0  -3  38 2943.17 130.043   3
   0   3  38 2996.68 130.999   3
   0  -3  38 3176.85 140.362  22
   0   3 -39 19.6671 27.7379  12
   0  -3  39 32.5335 33.7615  22
   0   3  39 24.9676 29.3948   3
   0  -3  39 7.65933 30.3138   3
   0  -3  40 214.574 36.0982  22
   0   3  40 122.998 27.3613   3
   0  -3  41 30.7882 19.8122  22
   0  -3 -41 47.0875 27.9111   4
   0  -4   0 4270.58 197.227   7
   0  -4   0 4733.45 298.654   1
   0   4   0 4748.14 242.913  27
   0   4   0 4733.55 185.549  28
   0  -4  -1 74213.1 1830.32   7
   0  -4   1 76330.9 1837.57   7
   0   4  -1 77702.8 1917.82  27
   0   4   1 74760.5 1886.39  27
   0   4  -1 74367.6 1821.83  28
   0  -4  -1 75644.1 2016.78   1
   0  -4   1 75073.3 2010.88   1
   0  -4   2 10122.0 282.414  32
   0  -4   2 10089.4 351.825   7
   0  -4  -2 10596.4 298.102   6
   0  -4  -2 10328.5 347.874   7
   0   4  -2 10594.1 356.566  28
   0   4   2 10392.1 378.631  27
   0   4   2 11203.6 406.415  29
   0  -4  -2 10451.3 472.117   1
   0  -4   2 10207.2 462.888   1
   0  -4   3 12386.2 350.103  32
   0  -4  -3 11538.1 396.547   7
   0  -4  -3 12640.7 356.908   6
   0  -4   3 13247.4 540.292   1
   0   4   3 12924.2 450.839  29
   0   4   3 12749.6 422.076  27
   0   4  -3 12734.4 419.502  28
   0  -4  -3 13159.5 540.685   1
   0   4   4 13420.6 459.752  29
   0  -4  -4 13449.3 555.795   1
   0  -4  -4 13405.1 384.668   6
   0  -4  -4 12088.3 416.012   7
   0   4  -4 13463.9 447.027  28
   0  -4   4 13203.7 382.349  32
   0   4   4 13763.7 432.903  27
   0  -4  -4 12972.2 466.029   8
   0   4   5 192915. 4464.93  29
   0  -4  -5 185659. 4621.74   1
   0   4  -5 194847. 4467.02  28
   0   4   5 192122. 4414.96  27
   0  -4  -5 185917. 4487.61   8
   0  -4  -5 189077. 4382.67   6
   0  -4   5 184838. 4383.92  32
   0  -4  -6 40544.5 1249.75   1
   0   4  -6 43420.6 1129.55  28
   0   4   6 41278.6 1050.17  27
   0  -4   6 40736.2 1049.29  32
   0  -4   6 40371.5 987.446  31
   0   4   6 41827.0 1102.10  29
   0  -4  -6 41109.4 1136.63   8
   0  -4  -6 41011.8 1049.47   6
   0  -4  -7 22623.9 713.810   8
   0   4   7 21714.2 610.615  27
   0   4   7 22682.7 581.571  31
   0  -4   7 22303.2 635.612  32
   0   4   7 22427.2 663.269  29
   0  -4  -7 23080.4 812.857   1
   0  -4   7 21612.6 585.698  31
   0  -4  -7 22258.6 635.987   6
   0   4  -7 23560.8 705.667  28
   0  -4   8 120001. 2874.18  32
   0   4   8 119471. 2888.96  29
   0   4  -8 117859. 2951.38  28
   0  -4  -8 121826. 3092.30   1
   0  -4   8 118174. 2821.25  31
   0   4   8 121103. 2815.37  31
   0  -4  -8 121441. 2874.78   6
   0  -4  -8 122759. 2967.92   8
   0  -4   9 79575.0 1984.13  32
   0   4   9 77601.8 1981.69  29
   0   4  -9 82648.7 2061.33  28
   0  -4  -9 81702.3 2201.86   1
   0  -4  -9 81968.5 1990.29   6
   0  -4  -9 81024.4 2069.01   8
   0  -4   9 78353.2 1936.36  31
   0   4   9 80746.5 1930.83  31
   0  -4  10 3824.77 209.015  32
   0   4 -10 3827.05 242.309  28
   0   4  10 3906.71 204.838  29
   0   4  10 3803.44 182.790  31
   0  -4  10 3787.09 186.600  31
   0  -4 -10 3494.52 288.498   1
   0  -4 -10 3633.26 209.580   6
   0  -4 -10 3952.13 250.850   8
   0  -4 -11 7493.23 332.949   6
   0   4 -11 7971.52 378.270  28
   0   4  11 7992.67 318.210  29
   0  -4  11 8090.79 339.798  32
   0  -4 -11 8166.91 387.689   8
   0  -4 -11 8245.32 453.593   1
   0  -4  11 7848.87 303.924  31
   0   4  11 7421.20 294.693  31
   0  -4 -12 40828.1 1157.61   6
   0   4  12 38684.6 1108.96  29
   0   4 -12 41899.1 1213.44  28
   0  -4  12 41979.2 1152.91  32
   0  -4 -12 41230.4 1229.07   8
   0  -4 -12 44190.4 1356.83   1
   0  -4  12 43278.8 1116.02  31
   0   4  12 42251.5 1106.42  31
   0  -4 -13 4263.46 254.768   6
   0   4  13 3693.24 213.766  29
   0   4 -13 4636.60 289.455  28
   0  -4  13 4449.37 250.941  32
   0  -4 -13 3871.49 275.898   8
   0  -4 -13 4247.03 335.252   1
   0  -4  13 4334.62 225.833  31
   0   4  13 4521.78 227.683  31
   0  -4 -14 109993. 2738.69   6
   0   4  14 101283. 2658.44  29
   0   4 -14 110860. 2794.83  28
   0  -4  14 108538. 2723.43  32
   0  -4 -14 111987. 2824.74   8
   0  -4 -14 113634. 2959.89   1
   0  -4  14 112345. 2681.34  31
   0   4  14 108500. 2669.86  31
   0  -4 -15 392.484 98.7817   6
   0   4 -15 508.180 116.343  28
   0  -4  15 448.216 97.3269  32
   0  -4 -15 564.402 120.419   8
   0  -4 -15 531.358 147.974   1
   0  -4  15 589.027 95.2806  31
   0   4  15 530.837 91.5497  31
   0  -4 -16 12249.1 518.641   6
   0  -4  16 12008.5 501.139  32
   0   4 -16 12659.7 557.450  28
   0   4  16 11912.2 467.795  31
   0  -4  16 11506.3 465.789  31
   0  -4 -16 12169.2 646.185   1
   0  -4 -16 12831.8 572.666   8
   0  -4  17 18192.0 516.751  18
   0  -4 -17 19018.3 710.445   6
   0  -4  17 17983.2 683.690  32
   0   4 -17 19649.9 754.399  28
   0  -4 -17 18983.8 855.718   1
   0  -4  17 19143.9 656.625  31
   0   4  17 18463.9 651.570  31
   0  -4 -17 19718.8 767.934   8
   0  -4 -18 1110.81 167.593   8
   0   4 -18 1225.46 179.503  28
   0  -4 -18 1174.72 213.640   1
   0  -4  18 1089.72 148.111  32
   0  -4  18 1094.88 91.6749  13
   0  -4  18 1260.91 90.9732  18
   0  -4  18 1171.44 91.2452  25
   0  -4 -18 1543.18 186.019   6
   0   4  18 1234.30 143.033  31
   0  -4  18 1114.05 138.383  31
   0  -4  19 4185.64 179.894  18
   0  -4 -19 4952.21 357.114   8
   0   4 -19 3946.36 316.833  28
   0  -4  19 4368.69 186.574  15
   0  -4  19 3395.08 271.037  32
   0  -4 -19 4094.30 307.698   6
   0  -4 -19 3684.76 367.841   1
   0   4  19 3728.26 266.736  31
   0  -4  19 4380.54 278.904  31
   0  -4  19 4138.52 183.071  25
   0  -4 -19 3832.06 177.719  12
   0  -4  19 4245.18 178.526  13
   0  -4  20 280.311 54.7390  25
   0  -4  20 262.236 51.9572  18
   0  -4  20 282.767 51.1265  13
   0  -4 -20 340.433 115.478   8
   0  -4 -20 400.363 120.576   6
   0  -4 -20 238.514 129.124   1
   0  -4  20 425.635 106.101  32
   0  -4 -20 213.016 51.2533  12
   0   4  20 501.258 104.685  31
   0  -4  20 170.646 75.8323  31
   0   4 -20 279.605 116.691  28
   0  -4  20 216.155 50.9068  15
   0  -4  21 36.0318 38.4069  22
   0  -4  21 32.1605 76.2822  32
   0  -4  21-4.72329 38.4690  18
   0   4  21-28.1344 64.9532  31
   0  -4  21-14.0607 59.2665  31
   0  -4  21 24.9405 41.6994  25
   0  -4  21 22.3575 36.7422  13
   0  -4 -21 17.8076 77.5211   6
   0   4 -21 58.9477 88.1703  28
   0  -4  21 18.8250 39.6754  15
   0  -4 -21 43.0079 42.8872  12
   0  -4 -21 147.279 97.1474   8
   0  -4 -21-55.4945 104.607   1
   0  -4 -22 8424.60 498.015   6
   0   4 -22 9421.66 539.420  28
   0  -4 -22 8799.00 609.862   1
   0  -4  22 9101.61 305.916  13
   0  -4 -22 8597.74 308.929  12
   0  -4  22 8765.73 310.867  18
   0   4  22 9216.63 464.934  31
   0  -4  22 9325.60 461.410  31
   0  -4 -22 9214.60 542.481   8
   0  -4  22 8893.34 315.193  25
   0  -4  22 8962.18 311.160  15
   0  -4  23 8624.31 308.511  18
   0  -4  23 9150.41 316.405  25
   0  -4 -23 8175.06 497.577   6
   0  -4  23 9033.35 303.104  13
   0  -4 -23 7948.13 301.653  12
   0   4  23 8407.06 456.201  31
   0  -4  23 8342.34 450.555  31
   0   4 -23 9750.99 554.911  28
   0  -4 -23 8053.72 600.058   1
   0  -4 -23 9117.36 551.963   8
   0   4  24 11361.7 364.509   3
   0  -4 -24 11248.7 632.465   8
   0  -4  24 10552.6 368.196  18
   0  -4  24 11464.3 364.048  13
   0  -4 -24 10521.6 365.728  12
   0  -4  24 11545.4 360.263  20
   0   4  24 11406.2 551.580  31
   0  -4  24 10969.0 541.474  31
   0  -4 -24 11462.6 723.893   1
   0   4 -24 10306.2 603.182  28
   0  -4  24 11582.9 377.188  25
   0   4 -25 16872.5 808.169  28
   0  -4  25 17753.1 520.663  25
   0  -4  25 16925.5 516.018  18
   0  -4  25 17199.8 502.499  13
   0   4  25 18377.5 740.446  31
   0  -4  25 16310.8 705.161  31
   0   4  25 17234.3 506.087   3
   0  -4  25 16949.6 501.134   3
   0  -4 -25 16411.1 804.190   8
   0  -4 -25 18187.5 941.974   1
   0  -4 -25 16655.5 508.020  12
   0   4 -26 2267.64 281.171  28
   0  -4  26 2625.90 152.045  25
   0  -4  26 2471.70 149.431  18
   0  -4  26 2553.15 138.705  13
   0   4  26 2367.39 244.481  31
   0  -4  26 2254.64 237.257  31
   0  -4  26 2580.16 141.318   3
   0   4  26 2535.19 144.201   3
   0  -4 -26 1787.75 253.171   8
   0  -4 -26 2346.62 339.083   1
   0  -4 -26 2157.42 138.717  12
   0  -4  27 1996.20 133.448  18
   0  -4  27 2054.19 120.152  13
   0  -4 -27 1498.83 238.373   8
   0  -4 -27 1786.81 123.803  12
   0  -4  27 1795.87 123.417  25
   0  -4  27 1884.29 134.346  22
   0   4 -27 2114.92 276.681  28
   0   4  27 1992.15 127.063   3
   0  -4  27 1789.31 119.521   3
   0   4  27 1523.97 205.161  31
   0  -4  27 1927.49 224.885  31
   0  -4 -27 1290.82 258.139   1
   0  -4 -28 2182.57 135.022  12
   0  -4  28 2086.76 233.893  31
   0  -4  28 2364.76 141.910  25
   0  -4  28 2344.97 152.424  22
   0   4 -28 2527.21 300.974  28
   0   4  28 2496.81 142.072   3
   0  -4  28 2613.17 143.189   3
   0  -4 -28 2761.71 362.414   1
   0  -4  28 2185.83 140.991  18
   0  -4  29 508.463 124.082  31
   0  -4  29 596.376 79.0979  18
   0  -4  29 561.329 72.0370   3
   0   4  29 661.393 76.4424   3
   0  -4 -29 398.730 173.896   1
   0  -4  29 667.536 87.0318  22
   0   4 -29 533.071 151.853  28
   0  -4 -29 446.569 67.0411  12
   0  -4  29 599.669 75.5205  25
   0   4 -30 1085.80 211.025  28
   0  -4  30 1306.31 105.736  18
   0  -4  30 1240.74 98.7018   3
   0   4  30 1153.25 97.8912   3
   0  -4  30 1147.76 175.565  31
   0  -4  30 1292.67 101.286  25
   0  -4  30 1305.90 113.346  22
   0  -4 -30 884.332 224.237   1
   0  -4 -30 1052.59 92.8161  12
   0  -4  31 7466.81 287.315  22
   0  -4 -31 6567.23 249.378  12
   0   4  31 7382.11 267.189   3
   0  -4  31 7067.14 261.517   3
   0  -4  31 7236.54 264.390  25
   0   4 -31 6842.97 495.111  28
   0  -4  31 7386.81 260.801  17
   0   4  32 8606.41 293.771   3
   0  -4  32 8512.42 292.003   3
   0  -4  32 8913.04 287.107  17
   0  -4 -32 7771.10 275.438  12
   0  -4  32 9032.53 295.045  25
   0  -4  32 8656.56 315.476  22
   0  -4  33 78.0173 43.6127   3
   0   4  33 94.8877 46.0608   3
   0  -4  33 98.9396 52.9063  22
   0  -4  33 118.770 40.4791  25
   0  -4  34 6.85130 30.5163  25
   0  -4  34 14.6345 44.4175  22
   0  -4  34 11.2717 37.4764   3
   0   4  34-7.46765 34.7188   3
   0  -4  35 1154.38 95.2735  22
   0   4  35 1169.14 81.8908   3
   0  -4  36 73.2543 43.2113  22
   0   4  36 91.1633 32.1572   3
   0  -4  37 180.309 43.4290  22
   0   4  37 83.6930 32.1309   3
   0  -4  38 18.6783 30.3029  22
   0  -4 -38-7.47581 38.3773   4
   0  -4 -39 310.798 49.1855   4
   0  -4  39 386.929 43.9242  22
   0   4 -39 221.954 29.4372  12
   0  -4 -40 62.8140 30.4994   4
   0  -4  40 106.228 26.9083  22
   0   5   0 28.7647 41.7433  27
   0  -5   0 12.1168 39.5640   7
   0  -5   0 66.2382 78.5568   1
   0  -5  -1 2697.38 160.468   7
   0  -5   1 2874.96 165.005   7
   0  -5   1 2724.03 258.314   1
   0  -5  -1 2807.84 261.312   1
   0   5  -1 2913.48 209.507  27
   0   5   1 2894.84 195.716  27
   0   5   1 2967.65 210.510  29
   0  -5  -2 94373.9 2395.18   7
   0  -5   2 97424.1 2405.19   7
   0   5   2 101201. 2502.42  29
   0  -5  -2 101931. 2671.38   1
   0  -5   2 97740.4 2645.69   1
   0   5   2 102401. 2463.21  27
   0   5  -2 102727. 2537.83  27
   0   5  -2 100678. 2404.05  28
   0   5  -3 1030.56 104.468  28
   0   5  -3 1051.05 138.128  27
   0  -5  -3 920.353 93.6772   7
   0  -5   3 1048.63 103.090   7
   0  -5  -3 1128.28 178.889   1
   0   5   3 925.656 102.321  27
   0   5   3 988.713 119.418  29
   0  -5  -4 35978.4 1190.64   1
   0   5   4 35417.1 1010.26  29
   0   5  -4 37961.2 1100.67  27
   0   5  -4 37571.8 999.171  28
   0  -5   4 36624.6 971.485   7
   0  -5   5 12857.2 448.394   7
   0  -5  -5 12348.3 377.427   6
   0   5  -5 12974.7 475.275  28
   0   5   5 13487.6 473.528  29
   0  -5  -5 13473.5 618.468   1
   0  -5  -6 11637.6 367.895   6
   0  -5  -6 11445.8 570.609   1
   0   5  -6 11546.1 454.212  28
   0   5   6 11715.9 430.124  29
   0   5   7 9531.02 364.151  29
   0  -5  -7 8637.11 318.595   6
   0  -5   7 8819.75 323.396  32
   0   5  -7 9886.10 410.893  28
   0  -5  -7 9755.82 407.421   8
   0  -5  -7 9326.42 512.879   1
   0  -5  -8 2623.31 156.185   6
   0  -5   8 2378.43 153.960  32
   0   5  -8 3082.34 216.245  28
   0  -5  -8 2457.46 192.689   8
   0  -5  -8 2733.64 267.436   1
   0  -5  -9 18111.0 576.674   6
   0  -5   9 17566.8 576.339  32
   0   5  -9 19697.5 676.401  28
   0  -5  -9 19382.0 660.661   8
   0  -5  -9 18849.1 793.551   1
   0  -5 -10 12279.4 442.616   6
   0  -5  10 12449.0 445.899  32
   0   5 -10 13276.7 534.584  28
   0  -5 -10 12277.7 505.537   8
   0  -5 -10 12156.1 624.561   1
   0  -5 -11 52378.5 1402.11   6
   0  -5  11 51771.6 1403.50  32
   0   5 -11 52721.6 1504.81  28
   0  -5 -11 54194.5 1495.79   8
   0  -5 -11 53640.9 1676.86   1
   0  -5 -12 3366.36 215.655   6
   0  -5  12 3093.45 208.075  32
   0   5 -12 3603.76 265.878  28
   0  -5 -12 3531.95 254.189   8
   0  -5 -12 3531.57 326.688   1
   0  -5 -13 6000.88 305.983   6
   0   5 -13 5083.17 335.450  28
   0  -5  13 6073.32 306.595  32
   0  -5 -13 5409.44 331.048   8
   0  -5 -13 5296.60 411.461   1
   0  -5  14 9766.53 311.115  18
   0  -5  14 9782.93 427.203  32
   0  -5 -14 9606.28 426.927   6
   0   5 -14 9540.81 481.048  28
   0  -5  14 9666.70 321.986  16
   0  -5 -14 9592.18 579.107   1
   0  -5 -14 9807.94 474.516   8
   0  -5  15 5975.31 221.999  18
   0  -5  15 5993.63 328.025  32
   0  -5  15 5675.69 227.108  15
   0  -5  15 6118.98 232.032  16
   0  -5 -15 6524.29 481.849   1
   0  -5  15 5679.69 280.140  31
   0  -5 -15 5502.02 321.861   6
   0  -5 -15 5422.21 351.573   8
   0  -5  15 6074.83 219.760  23
   0  -5  15 5864.15 225.178  22
   0   5 -15 5519.71 363.936  28
   0  -5  15 6190.21 236.364  25
   0  -5  16 1218.99 94.7036  22
   0  -5  16 1032.85 82.2251  23
   0  -5  16 1154.39 95.9262  25
   0  -5  16 1214.93 91.3772  18
   0  -5 -16 1089.80 158.811   8
   0  -5  16 1164.38 93.2814  16
   0  -5  16 1216.34 95.8392  15
   0  -5  16 1267.22 149.843  32
   0  -5 -16 981.919 199.348   1
   0  -5 -16 1086.04 146.904   6
   0  -5  16 1268.83 95.2194  13
   0   5 -16 1319.72 186.021  28
   0  -5 -16 1210.80 93.7289  12
   0  -5  16 1099.53 123.698  31
   0  -5  17 3809.28 177.117  22
   0  -5  17 3767.30 166.067  23
   0  -5 -17 3571.73 169.911  12
   0  -5 -17 3612.90 290.078   8
   0  -5  17 3674.25 169.131  18
   0  -5  17 3646.10 172.997  15
   0  -5  17 3754.77 177.232  16
   0  -5 -17 3699.45 378.427   1
   0  -5 -17 3401.00 264.426   6
   0  -5  17 3508.08 262.488  32
   0   5 -17 3937.30 317.852  28
   0  -5  17 3946.19 185.245  25
   0  -5  17 3593.59 231.584  31
   0  -5  17 3863.73 173.636  13
   0  -5  18 225.259 54.0886  22
   0  -5  18 183.617 54.9191  25
   0  -5 -18 138.663 80.1371   8
   0  -5  18 215.801 54.0659  15
   0  -5  18 196.118 69.2640  31
   0  -5 -18 29.5391 68.3201   6
   0  -5  18 180.595 49.2413  13
   0  -5 -18 156.356 51.9862  12
   0  -5 -18 81.9284 122.612   1
   0  -5  18 254.229 48.7588  23
   0   5 -18 169.412 108.479  28
   0  -5  19 8229.24 280.738  23
   0  -5  19 8529.47 299.552  15
   0  -5 -19 7494.77 452.814   8
   0  -5  19 8365.14 298.893  22
   0  -5  19 7395.19 378.168  31
   0  -5 -19 7133.99 423.693   6
   0  -5 -19 7037.28 558.570   1
   0  -5 -19 7723.89 287.285  12
   0  -5  19 8609.69 305.185  25
   0  -5  19 8406.75 291.310  13
   0   5 -19 8074.26 488.808  28
   0  -5  20 9888.67 331.231  23
   0  -5  20 10483.2 358.732  25
   0  -5  20 10917.8 357.241  15
   0  -5 -20 10258.1 667.843   1
   0   5 -20 10736.9 581.731  28
   0  -5 -20 10203.9 520.693   6
   0  -5  20 10652.9 359.065  22
   0  -5  20 11138.9 353.625  13
   0  -5 -20 10056.4 541.809   8
   0  -5 -20 10048.3 346.550  12
   0  -5  20 9560.06 452.242  31
   0  -5 -21 4307.58 430.364   1
   0  -5  21 5184.55 221.144  15
   0  -5 -21 4936.19 215.127  12
   0  -5  21 5052.70 223.544  25
   0  -5  21 4931.28 216.422  13
   0  -5  21 5264.63 222.006  18
   0   5 -21 5509.86 410.885  28
   0  -5  21 5070.80 224.460  22
   0  -5  21 5005.14 203.509  23
   0  -5  22 9480.39 321.193  13
   0  -5 -22 9007.88 316.422  12
   0  -5  22 9146.05 328.855  22
   0   5 -22 7983.86 519.295  28
   0  -5  22 9081.69 321.589  15
   0  -5  22 8559.06 322.591  25
   0  -5 -22 9513.44 648.100   1
   0  -5  22 8664.78 317.950  18
   0  -5  23 7145.82 265.993  13
   0   5 -23 7046.15 484.573  28
   0  -5  23 6694.97 264.012  15
   0  -5  23 7254.42 279.477  25
   0  -5  23 6797.09 274.941  22
   0  -5 -23 6659.51 261.676  12
   0  -5 -23 6735.54 554.246   1
   0  -5  23 6299.93 260.619  18
   0  -5  24 35.1268 44.6098  25
   0   5 -24 143.199 110.201  28
   0  -5  24 25.0520 43.2906  20
   0  -5 -24 65.0305 132.406   1
   0  -5  24 51.5652 44.5524  13
   0  -5  24 17.9010 52.3636  22
   0  -5  24 60.7893 44.6129  18
   0  -5 -24 40.5268 44.4583  12
   0  -5  25 9162.20 337.432  22
   0  -5 -25 8213.30 310.134  12
   0  -5 -25 9663.72 676.603   1
   0  -5  25 9040.77 317.708  13
   0   5 -25 9425.44 590.101  28
   0  -5  25 9460.61 317.805  20
   0  -5  25 9133.25 328.551  18
   0  -5  25 9402.74 335.595  25
   0  -5  26 1473.25 121.095  22
   0  -5 -26 1393.62 107.412  12
   0  -5 -26 1353.49 261.032   1
   0  -5  26 1461.50 107.511  13
   0   5 -26 1261.40 222.629  28
   0  -5  26 1297.82 101.053  20
   0  -5  26 1342.24 113.137  18
   0  -5  26 1646.15 123.552  25
   0  -5  27 1482.77 120.141  25
   0  -5  27 1612.78 102.304   3
   0  -5  27 1232.69 109.542  18
   0  -5  27 1540.99 105.252  20
   0  -5 -27 1291.87 106.795  12
   0  -5  27 1466.26 107.896  13
   0   5 -27 1218.06 215.539  28
   0  -5  27 1529.27 123.037  22
   0  -5 -28 57816.7 2017.89   1
   0  -5  28 60336.9 1440.26  25
   0  -5  28 55969.9 1391.14   3
   0   5 -28 60151.3 1881.51  28
   0  -5  28 58077.9 1438.20  18
   0  -5 -28 54968.7 1403.37  12
   0  -5 -29 1654.88 111.598  12
   0  -5  29 1973.46 130.437  25
   0  -5  29 1860.78 127.899  18
   0   5 -29 1788.05 253.364  28
   0  -5 -30 577.784 66.0367  12
   0  -5  30 600.954 75.1556  25
   0  -5  30 639.987 77.6305  17
   0  -5  31 2516.37 137.381  17
   0  -5  31 2511.64 137.937  25
   0  -5  32 50.8758 39.4288  25
   0  -5  32 15.5882 37.7032  17
   0  -5  33 1676.46 96.2621  17
   0  -5 -33 1561.84 121.875   4
   0  -5  33 1433.66 94.2294  25
   0  -5 -34 1604.93 120.448   4
   0  -5  34 1758.97 91.8836  17
   0  -5  34 1946.43 102.171  25
   0  -5  34 1807.53 115.947  22
   0  -5  35 290.273 41.0517  25
   0  -5 -35 298.159 62.5230   4
   0  -5  35 324.557 53.7876  22
   0  -5 -36 745.417 74.4816   4
   0  -5  36 780.717 68.3559  22
   0  -5 -37 366.887 55.5976   4
   0  -5  37 304.995 45.7462  22
   0  -5 -38 278.097 44.7700   4
   0  -5  38 362.559 41.7115  22
   0  -5 -39 349.798 38.7097   4
   0  -5  39 343.738 34.7426  22
   0  -6   0 4316.21 355.883   1
   0   6   0 4513.37 283.329  29
   0  -6   0 4047.73 204.674   7
   0   6  -1 17654.3 671.017  29
   0   6  -1 19594.7 671.874  27
   0  -6   1 17950.2 557.544   7
   0  -6  -1 18207.3 555.982   7
   0  -6   1 18380.3 813.364   1
   0  -6  -1 18803.0 815.686   1
   0   6  -2 19355.0 692.927  27
   0  -6  -2 19841.5 846.309   1
   0  -6   2 18213.5 572.061   7
   0  -6   3 88.5658 42.5951   7
   0   6  -3-26.7295 59.9721  27
   0  -6  -3-64.8800 99.8571   1
   0  -6  -4 7489.05 483.798   1
   0  -6   4 6692.85 291.295   7
   0   6  -4 7396.65 399.405  27
   0  -6  -5 31931.9 1179.37   1
   0   6  -5 33451.1 1060.64  27
   0  -6   5 29940.3 876.663   7
   0  -6   6 64.5662 36.9269  15
   0  -6   6 38.1696 43.6427   4
   0  -6  -6 164.887 53.1937   4
   0  -6  -6-3.47521 122.856  21
   0   6  -6 64.0255 67.4888  27
   0  -6   6 109.307 49.5765   7
   0  -6  -6 22.7115 110.551   1
   0  -6   7 12275.7 379.730  16
   0  -6   7 12229.4 453.445   7
   0  -6  -7 12641.6 668.630   1
   0   6  -7 13094.7 601.058  27
   0  -6  -7 12026.5 378.136  14
   0  -6   7 12983.1 388.518  15
   0  -6  -7 12560.3 410.970   4
   0  -6   7 12204.2 406.742   4
   0  -6   7 12981.7 378.394  23
   0  -6   7 13095.9 401.712  19
   0  -6  -7 11798.8 379.025  21
   0  -6   8-15.1011 42.7860  19
   0  -6   8 26.2655 47.6413   7
   0  -6  -8 4.25248 41.6519  14
   0  -6  -8-23.5712 102.610   1
   0   6  -8 97.2625 71.2529  28
   0  -6   8-4.45481 35.6269  15
   0  -6   8 13.6319 35.6607  25
   0  -6  -8 11.3931 45.1337   4
   0  -6   8 50.8537 45.6049   4
   0  -6   8-8.07993 33.7719  23
   0  -6  -8 151.376 106.341  21
   0   6  -8-35.3886 81.6991  27
   0  -6  -9 921.383 87.3298  12
   0  -6   9 1068.90 82.9313  23
   0  -6   9 905.183 111.143   7
   0  -6  -9 1129.19 200.357   1
   0   6  -9 1012.94 138.809  28
   0  -6   9 881.132 82.5827  15
   0  -6  -9 862.342 79.9031  14
   0  -6   9 1044.28 88.1146  25
   0  -6  -9 1036.94 99.2824   4
   0  -6   9 765.828 88.2944   4
   0  -6  -9 1218.27 117.373  21
   0  -6  -9 1087.52 82.0097  26
   0  -6   9 1059.05 80.2904  26
   0  -6  10 2477.21 126.327  18
   0  -6 -10 2633.30 131.821  26
   0  -6  10 2602.61 130.027  26
   0  -6 -10 2361.68 142.981  21
   0  -6 -10 2775.75 163.753   4
   0  -6  10 2632.50 156.597   4
   0  -6  10 2652.48 140.880  16
   0  -6 -10 3153.98 328.120   1
   0  -6  10 2369.94 135.825  15
   0  -6 -10 2615.17 137.684  14
   0  -6  10 2721.81 144.404  25
   0  -6  10 2817.13 138.096  23
   0  -6 -10 2353.05 137.412  12
   0   6 -10 2484.36 222.437  28
   0  -6  11 2824.52 139.277  18
   0  -6 -11 3222.52 145.731  26
   0  -6  11 2913.46 138.711  26
   0  -6 -11 2817.61 150.214  21
   0  -6  11 3091.42 154.495  16
   0  -6  11 3006.66 154.849  15
   0  -6 -11 2977.07 330.537   1
   0  -6 -11 2832.12 145.995  14
   0  -6  11 3047.48 156.853  25
   0  -6  11 2673.85 141.743  23
   0  -6 -11 2933.50 173.223   4
   0  -6 -11 3253.93 157.390  12
   0   6 -11 3106.17 256.532  28
   0  -6  12 1696.87 116.638  15
   0  -6  12 1775.26 115.155  16
   0  -6 -12 1833.30 109.484  26
   0  -6  12 1904.00 108.885  26
   0  -6  12 1696.51 105.699  18
   0  -6 -12 1836.97 259.666   1
   0  -6 -12 1790.89 112.860  14
   0  -6  12 1652.35 117.425  25
   0  -6  12 1834.45 112.862  23
   0  -6  12 1734.06 108.647  22
   0  -6 -12 1938.80 138.731   4
   0  -6 -12 1748.59 116.491  12
   0   6 -12 1938.66 205.123  28
   0  -6  13 1452.25 108.273  16
   0  -6  13 1435.70 106.665  15
   0  -6  13 1514.99 97.4128  26
   0  -6 -13 1445.01 97.0222  26
   0  -6  13 1472.18 100.687  18
   0  -6 -13 1810.89 264.566   1
   0  -6 -13 1608.13 107.643  14
   0  -6  13 1401.08 109.742  25
   0  -6  13 1584.10 104.712  22
   0  -6  13 1488.89 104.035  23
   0  -6 -13 1364.94 120.707   4
   0  -6 -13 1436.57 107.924  12
   0   6 -13 1472.10 186.296  28
   0  -6  14 1958.14 126.856  15
   0  -6  14 1978.70 128.653  16
   0  -6 -14 2014.78 112.182  26
   0  -6 -14 1914.94 277.847   1
   0  -6 -14 1875.52 116.634  14
   0  -6  14 1957.03 129.744  25
   0  -6  14 2027.39 121.037  23
   0  -6  14 1730.49 113.786  22
   0  -6  14 1860.03 115.715  18
   0  -6 -14 1883.43 122.099  12
   0   6 -14 1863.15 214.026  28
   0  -6 -14 1835.90 142.112   4
   0  -6 -15 694.033 78.6540  14
   0  -6 -15 813.345 101.829   4
   0  -6  15 830.825 82.1510  23
   0  -6  15 775.493 78.1746  22
   0  -6  15 725.363 76.8834  18
   0  -6 -15 814.227 84.6394  12
   0  -6  15 705.839 80.8397  13
   0  -6  15 793.853 84.1873  16
   0  -6  15 884.227 87.0447  15
   0  -6 -15 450.798 174.326   1
   0   6 -15 842.262 155.775  28
   0  -6 -16 4284.83 188.255  14
   0  -6 -16 4492.21 233.018   4
   0  -6  16 4269.31 194.542  23
   0  -6  16 4562.07 200.937  22
   0  -6  16 4564.18 198.789  18
   0  -6  16 4700.79 207.291  13
   0  -6 -16 5018.27 209.367  12
   0  -6  16 4405.20 206.149  16
   0  -6  16 4589.03 205.669  15
   0  -6 -16 4947.46 444.845   1
   0   6 -16 4627.78 355.672  28
   0  -6 -17 41145.3 1085.24  14
   0  -6  17 43347.3 1109.52  18
   0  -6 -17 44080.3 1112.88  12
   0  -6  17 44674.0 1116.59  13
   0  -6  17 44694.6 1107.92  23
   0  -6  17 43963.5 1112.97  22
   0  -6  17 44705.1 1123.22  15
   0  -6  17 41389.4 1117.67  16
   0   6 -17 42418.2 1410.87  28
   0  -6 -17 44053.1 1621.00   1
   0  -6 -17 42598.4 1166.11   4
   0  -6 -18 9875.19 666.850   1
   0  -6  18 10036.9 359.350  25
   0  -6  18 10066.8 338.580  23
   0  -6  18 10535.8 351.528  22
   0  -6  18 9840.90 349.089  15
   0  -6 -18 10330.1 347.351  12
   0  -6  18 10537.9 354.209  13
   0   6 -18 9767.95 552.185  28
   0  -6 -18 9266.63 379.022   4
   0  -6  18 10053.9 343.798  18
   0  -6  19 7365.96 283.660  18
   0  -6  19 7583.63 287.732  13
   0  -6 -19 7223.30 279.187  12
   0  -6  19 7776.98 293.615  15
   0  -6  19 7617.48 280.441  23
   0   6 -19 8034.40 494.321  28
   0  -6  19 7812.20 301.158  25
   0  -6 -19 7761.21 328.392   4
   0  -6 -19 8086.55 599.588   1
   0  -6  19 7719.49 291.061  22
   0  -6  20 193.126 56.5472  18
   0  -6  20 235.480 56.4699  13
   0  -6 -20 210.840 56.4890  12
   0  -6 -20 412.409 169.218   1
   0   6 -20 86.8250 100.361  28
   0  -6  20 260.090 58.9342  15
   0  -6 -20 119.929 64.4458   4
   0  -6  20 347.212 68.7750  25
   0  -6  20 299.319 56.7584  23
   0  -6  20 236.031 59.5291  22
   0   6 -21 624.478 156.352  28
   0  -6  21 752.972 84.8337  13
   0  -6 -21 751.177 81.8149  12
   0  -6  21 759.090 92.9306  25
   0  -6 -21 764.877 107.235   4
   0  -6  21 832.909 87.3360  18
   0  -6  21 852.385 91.1863  15
   0  -6 -21 418.729 172.576   1
   0  -6  21 709.529 84.5902  22
   0  -6  21 767.077 82.0851  23
   0  -6  22 3764.73 174.802  23
   0  -6  22 3496.16 183.051  15
   0   6 -22 3554.37 341.890  28
   0  -6 -22 3319.32 393.262   1
   0  -6  22 3728.67 193.619  25
   0  -6  22 3673.01 183.682  13
   0  -6 -22 3728.06 178.718  12
   0  -6 -22 3333.89 208.402   4
   0  -6  22 3467.40 180.628  20
   0  -6  22 3692.36 187.679  22
   0  -6 -23 4.93587 43.3099  12
   0  -6 -23-32.6850 112.486   1
   0  -6  23 5.30071 40.3833  15
   0  -6  23 65.2440 40.8921  23
   0  -6 -23 22.8069 61.9150   4
   0  -6  23-5.42051 46.8247  13
   0   6 -23 116.501 101.431  28
   0  -6  23 54.8706 53.0820  25
   0  -6  23-5.38698 48.3462  20
   0  -6  23 5.83735 50.8238  22
   0  -6  24 1449.17 111.405  20
   0  -6  24 1599.24 123.039  22
   0  -6 -24 1410.59 106.461  12
   0  -6  24 1617.09 117.115  13
   0  -6  24 1543.24 105.522  23
   0   6 -24 1647.26 235.659  28
   0  -6 -24 1435.24 265.347   1
   0  -6  24 1309.78 112.332  25
   0  -6 -24 1289.50 130.355   4
   0  -6  25 12793.6 460.774  13
   0  -6 -25 14438.0 441.157  12
   0  -6 -25 14687.2 505.768   4
   0   6 -25 14695.5 742.011  28
   0  -6  25 15842.7 476.011  22
   0  -6 -25 15857.9 878.471   1
   0  -6  25 15937.6 479.968  25
   0  -6  25 14302.3 460.448  18
   0  -6  25 15364.2 456.531  20
   0  -6  26 194.045 59.3405  18
   0  -6 -26 129.870 49.5270  12
   0  -6  26 162.330 54.1723  13
   0  -6  26 160.721 59.0295  25
   0   6 -26 141.525 96.1087  28
   0  -6  26 133.014 49.1625  20
   0  -6 -26 137.889 71.1634   4
   0  -6  26 125.408 58.6229  22
   0  -6 -26 254.438 142.753   1
   0  -6  27 2710.35 153.580  18
   0  -6  27 2862.42 158.966  25
   0  -6  27 2560.56 136.425  20
   0  -6  27 2541.35 151.687  22
   0  -6 -27 2542.77 172.362   4
   0  -6  27 2570.71 141.079  13
   0  -6 -27 2324.11 128.487  12
   0  -6 -28 558.147 93.0929   4
   0  -6  28 594.568 67.1561  20
   0  -6 -28 476.805 61.2466  12
   0  -6  28 483.975 73.0005  25
   0  -6  28 647.492 80.3651  22
   0  -6  29 4501.44 200.203  22
   0  -6  29 4274.93 193.765  25
   0  -6  29 4242.73 171.716  20
   0  -6  29 4693.86 198.426  17
   0  -6 -29 3968.89 214.142   4
   0  -6 -30 77.9200 58.7406   4
   0  -6  30 72.5379 50.7911  22
   0  -6  30 100.996 47.4374  25
   0  -6  30 91.6373 48.9332  17
   0  -6  31 2983.12 153.013  22
   0  -6  31 3138.88 147.769  17
   0  -6 -31 3109.02 172.177   4
   0  -6  31 3140.22 150.554  25
   0  -6  32 1195.57 92.1428  22
   0  -6  32 1057.39 78.7681  17
   0  -6 -32 991.013 96.5716   4
   0  -6  32 1023.13 80.0850  25
   0  -6  33 2101.45 115.883  22
   0  -6  33 1982.16 105.197  25
   0  -6  33 2144.54 103.870  17
   0  -6 -33 2213.29 131.449   4
   0  -6  34 579.385 52.7129  25
   0  -6  34 778.343 66.8220  22
   0  -6  34 608.105 50.7310  17
   0  -6 -34 575.400 70.3916   4
   0  -6  35 1809.64 80.9477  25
   0  -6 -35 2029.00 110.030   4
   0  -6 -36 806.442 66.5425   4
   0  -6 -37 1619.08 79.6166   4
   0  -7   0 16.1478 49.7061  19
   0  -7   0-14.0230 48.7938  26
   0  -7   0 19.0428 56.1220   4
   0  -7   0-13.2032 39.2057  16
   0  -7   0 72.9535 47.0458  15
   0  -7  -1 28047.7 726.582  16
   0  -7   1 26756.3 725.180  16
   0  -7   1 27529.6 751.251  19
   0  -7  -1 27538.9 749.827  19
   0  -7  -1 27755.1 738.116  15
   0  -7   1 26810.2 730.540  26
   0  -7   1 26623.8 767.527   4
   0  -7  -1 26554.6 767.430   4
   0  -7  -1 24813.0 1084.60   1
   0  -7   2 44852.5 1143.01  23
   0  -7   2 45978.4 1148.14  16
   0  -7   2 45833.8 1171.00  19
   0  -7  -2 47017.9 1172.22  19
   0  -7  -2 46096.0 1156.56  15
   0  -7   2 45940.7 1149.07  25
   0  -7   2 45664.7 1151.37  26
   0  -7   2 43491.5 1185.49   4
   0  -7  -2 44944.5 1190.05   4
   0  -7  -2 45359.8 1580.22   1
   0  -7   3 18965.1 525.083  23
   0  -7   3 18644.6 528.549  26
   0  -7  -3 18607.6 529.641  26
   0  -7   3 18212.1 523.757  16
   0  -7  -3 17796.5 540.225  19
   0  -7   3 18241.3 543.902  19
   0  -7  -3 18277.8 529.871  15
   0  -7  -3 16507.9 532.135  14
   0  -7   3 18652.7 528.478  25
   0  -7  -3 18064.6 872.513   1
   0  -7  -3 17847.3 560.403   4
   0  -7   3 18269.1 561.887   4
   0  -7   4 44267.4 1139.32  23
   0  -7   4 45514.5 1149.23  25
   0  -7  -4 46224.3 1166.53  19
   0  -7   4 46501.3 1169.64  19
   0  -7  -4 44737.5 1158.39  12
   0  -7   4 45074.7 1144.42  16
   0  -7   4 46266.5 1147.45  26
   0  -7  -4 46681.9 1148.86  26
   0  -7   4 44823.5 1150.34  15
   0  -7  -4 42085.5 1151.83  14
   0  -7  -4 47451.4 1154.37  15
   0  -7  -4 44810.0 1588.91   1
   0  -7  -4 44218.3 1185.94   4
   0  -7   4 45068.5 1186.75   4
   0  -7   5 49324.9 1215.30  25
   0  -7  -5 44883.2 1211.93  14
   0  -7  -5 50004.0 1215.18  15
   0  -7   5 47053.3 1213.40  15
   0  -7  -5 48816.0 1210.01  26
   0  -7   5 47690.7 1205.81  26
   0  -7   5 48177.9 1209.51  16
   0  -7  -5 48732.4 1223.63  12
   0  -7   5 48602.8 1231.91  19
   0  -7  -5 48050.6 1226.00  19
   0  -7  -5 49463.9 1675.22   1
   0  -7   5 46180.7 1246.14   4
   0  -7  -5 48405.5 1254.01   4
   0  -7   6 348.056 66.1495  15
   0  -7  -6 355.225 64.2587  15
   0  -7  -6 324.562 69.6952  12
   0  -7  -6 335.946 72.6546  19
   0  -7   6 344.786 70.3123  19
   0  -7   6 366.785 64.0040  26
   0  -7  -6 334.711 63.1238  26
   0  -7   6 330.969 64.2729  16
   0  -7  -6 360.899 79.5940   4
   0  -7   6 378.033 76.8062   4
   0  -7   6 336.817 64.0581  25
   0  -7  -6 436.702 94.8360  14
   0  -7  -6 378.756 150.338   1
   0  -7  -7 75959.7 1804.66  15
   0  -7  -7 67275.3 1801.30  14
   0  -7   7 73494.9 1810.17  15
   0  -7   7 75754.2 1798.33  26
   0  -7  -7 76788.5 1802.92  26
   0  -7   7 72009.2 1841.33   4
   0  -7  -7 72963.7 1847.76   4
   0  -7  -7 74629.0 1814.44  12
   0  -7  -7 76648.2 1777.93  23
   0  -7   7 74158.4 1798.41  23
   0  -7   7 74539.4 1808.99  25
   0  -7   7 73550.4 1803.73  16
   0  -7  -7 73805.1 2310.63   1
   0  -7  -7 73713.3 1819.17  19
   0  -7   8 40710.0 1037.95  18
   0  -7  -8 41781.0 1082.80  19
   0  -7   8 38662.4 1061.17  16
   0  -7  -8 43341.3 1041.71  23
   0  -7   8 41886.1 1062.79  23
   0  -7  -8 41141.4 1075.03  12
   0  -7  -8 41838.0 1114.82   4
   0  -7   8 39955.2 1102.97   4
   0   7  -8 37789.6 1319.51  27
   0  -7   8 42366.4 1075.88  25
   0  -7  -8 43223.0 1068.66  15
   0  -7  -8 39913.3 1067.75  14
   0  -7   8 41633.1 1074.66  15
   0  -7  -8 41758.6 1530.18   1
   0  -7   8 42074.0 1059.82  26
   0  -7  -8 43681.2 1066.96  26
   0  -7  -9 2853.01 162.549  19
   0  -7   9 2627.61 134.672  18
   0  -7   9 2646.05 146.873  23
   0  -7  -9 2894.21 135.288  23
   0  -7   9 2884.98 158.996  25
   0  -7  -9 2863.58 149.395  15
   0  -7  -9 2881.34 164.650  14
   0  -7   9 2547.99 152.195  15
   0  -7  -9 2711.18 154.138  12
   0  -7  -9 2601.70 170.947   4
   0  -7   9 2418.87 164.059   4
   0   7  -9 2481.23 264.657  27
   0  -7  -9 2386.86 315.214   1
   0  -7  -9 2714.63 146.255  26
   0  -7   9 2613.38 144.059  26
   0  -7 -10 9921.19 653.770   1
   0  -7  10 10299.6 360.477  25
   0   7 -10 10010.5 564.845  27
   0  -7 -10 9986.29 353.026  14
   0  -7 -10 11005.2 351.341  26
   0  -7  10 10911.9 348.976  26
   0  -7  10 10242.3 333.891  18
   0  -7 -10 10752.3 392.545   4
   0  -7  10 10193.4 381.730   4
   0  -7  10 10912.6 353.079  23
   0  -7 -10 10836.9 363.767  12
   0  -7  10 10742.8 362.993  15
   0  -7  11 43.7987 36.0062  18
   0  -7 -11 28.3010 40.7614  26
   0  -7  11 46.0296 37.8383  26
   0  -7 -11 29.4836 106.427   1
   0  -7 -11 75.3440 48.3116  12
   0  -7  11 54.9679 46.3524  15
   0   7 -11 84.6880 89.2468  27
   0  -7  11 33.8792 47.2161  25
   0  -7 -11 105.200 62.9510   4
   0  -7 -11 46.3128 75.5604  14
   0  -7  11 75.7442 45.6640  23
   0  -7  12 22.6704 41.0211  18
   0  -7 -12 79.8673 46.8892  26
   0  -7  12 96.1854 44.6144  26
   0  -7 -12 120.005 117.734   1
   0  -7 -12 53.9276 53.8145  12
   0  -7  12 27.8447 44.5667  15
   0   7 -12 154.256 95.9436  27
   0  -7  12 109.703 48.2934  25
   0  -7 -12 99.7433 63.9588   4
   0  -7  12 127.373 48.9977  23
   0  -7 -12 30.6861 71.2974  14
   0  -7  12 60.2233 46.5643  16
   0  -7 -13 2812.78 344.082   1
   0  -7  13 2775.49 164.380  25
   0   7 -13 2470.79 285.003  27
   0  -7 -13 2754.25 162.265  14
   0  -7 -13 3189.21 155.269  26
   0  -7  13 2988.92 149.486  26
   0  -7  13 3015.71 154.060  18
   0  -7 -13 3136.42 189.653   4
   0  -7  13 3077.87 160.350  23
   0  -7  13 2779.95 145.320  22
   0  -7  13 3022.21 160.436  13
   0  -7 -13 2754.94 158.089  12
   0  -7  13 3087.68 168.218  16
   0  -7  13 2732.19 162.320  15
   0  -7  14 77.1411 40.9917  18
   0  -7  14 40.3139 36.8165  26
   0  -7 -14 27.5809 42.7537  26
   0  -7 -14 31.0906 107.002   1
   0  -7 -14 80.9701 48.8077  12
   0  -7  14-5.68889 47.1604  15
   0   7 -14 71.0836 89.3328  27
   0  -7  14 101.972 50.5745  25
   0  -7 -14 117.267 65.7814   4
   0  -7  14 14.0251 35.2624  22
   0  -7  14 36.6022 44.0893  23
   0  -7  14 32.7227 47.4923  13
   0  -7 -14-10.0526 75.9994  14
   0  -7  14 33.8540 46.3698  16
   0  -7  15-9.92694 39.3255  18
   0  -7 -15 8.98020 38.1656  26
   0  -7  15 26.2575 38.1016  26
   0  -7 -15-31.4075 113.364   1
   0  -7 -15 5.37612 45.3205  12
   0  -7  15 45.8523 44.5458  15
   0  -7 -15-54.4010 74.5784  14
   0  -7  15 5.52586 47.7331  13
   0  -7  15 5.27964 45.9668  23
   0  -7  15 9.66779 37.9359  22
   0  -7  15-6.08677 50.0119  25
   0  -7  15 34.1787 49.5957  16
   0   7 -15 73.3933 95.9964  27
   0  -7 -15-29.6665 67.5311   4
   0  -7 -16 7542.00 265.039  26
   0  -7 -16 7966.64 287.685  12
   0  -7  16 7697.58 289.333  13
   0  -7 -16 7290.52 322.594   4
   0  -7  16 7165.39 288.041  15
   0  -7  16 6986.55 286.564  16
   0  -7  16 7533.04 281.114  23
   0  -7  16 7474.02 275.729  22
   0   7 -16 6534.87 499.071  27
   0  -7  16 7479.72 295.747  25
   0  -7  16 7560.77 278.026  18
   0  -7 -16 7550.98 577.693   1
   0  -7 -17 4568.89 243.390   4
   0  -7  17 4615.24 215.483  15
   0  -7  17 4948.84 212.653  23
   0  -7  17 4368.86 200.090  22
   0   7 -17 4123.19 394.601  27
   0  -7  17 4760.17 208.667  18
   0  -7 -17 5067.49 470.911   1
   0  -7 -17 4710.43 209.376  12
   0  -7  17 4600.55 212.864  13
   0  -7 -18 4883.20 474.097   1
   0  -7  18 5638.10 232.569  18
   0  -7 -18 5418.68 210.590  15
   0  -7 -18 5594.66 230.631  12
   0  -7  18 5497.41 235.870  13
   0  -7  18 5378.89 230.000  23
   0  -7  18 5731.70 244.331  15
   0  -7  18 5525.37 228.831  22
   0   7 -18 5052.28 440.701  27
   0  -7 -18 5514.40 268.609   4
   0  -7 -19 97.4632 122.479   1
   0  -7 -19 3.89670 31.1683  15
   0  -7  19 34.1560 45.9492  15
   0  -7  19 15.9055 44.3235  18
   0  -7  19 46.9647 41.3480  23
   0  -7  19 21.1008 41.7987  22
   0  -7 -19 20.5211 45.3621  12
   0  -7  19 22.4991 47.4198  13
   0  -7 -19 38.0881 58.0344   4
   0   7 -19 107.031 112.784  27
   0  -7 -20 681.907 190.810   1
   0  -7 -20 664.825 78.5509  12
   0  -7  20 468.186 71.5567  22
   0   7 -20 568.636 167.276  27
   0  -7  20 645.922 81.4779  18
   0  -7  20 700.295 82.5735  23
   0  -7  20 630.471 82.4129  15
   0  -7  20 547.327 76.4498  13
   0  -7 -20 705.191 106.586   4
   0  -7  20 643.003 83.8084  20
   0  -7 -21 15112.1 857.593   1
   0  -7  21 15405.0 483.387  25
   0  -7  21 15050.8 464.376  22
   0  -7  21 14926.0 469.784  20
   0   7 -21 14175.2 788.741  27
   0  -7  21 14958.8 466.029  18
   0  -7  21 15314.7 459.191  23
   0  -7  21 14934.4 467.503  15
   0  -7 -21 14873.3 509.273   4
   0  -7 -21 14268.2 449.274  12
   0  -7  21 15318.3 469.818  13
   0  -7 -22 5017.74 470.797   1
   0  -7  22 4827.12 227.198  25
   0  -7  22 4998.82 217.582  22
   0  -7  22 5241.18 224.623  20
   0   7 -22 4529.93 420.005  27
   0  -7  22 4868.86 214.980  18
   0  -7  22 5121.56 210.096  23
   0  -7  22 4919.51 216.648  15
   0  -7 -22 4792.26 248.120   4
   0  -7 -22 4743.01 204.616  12
   0  -7  22 4859.27 216.742  13
   0  -7 -23 6085.74 523.595   1
   0  -7  23 5781.38 243.477  18
   0  -7  23 6308.10 250.668  22
   0  -7 -23 5694.41 230.633  12
   0  -7  23 6500.98 254.741  13
   0  -7  23 6599.55 241.874  23
   0  -7  23 6664.37 253.917  15
   0  -7  23 6476.17 252.517  20
   0  -7 -23 6219.42 285.014   4
   0   7 -23 6761.80 509.299  27
   0  -7  23 6376.49 265.033  25
   0  -7  24 903.984 89.7107  22
   0  -7  24 846.931 85.2516  20
   0  -7  24 774.942 86.7836  18
   0  -7  24 785.442 85.4192  13
   0  -7 -24 711.047 74.9077  12
   0  -7 -24 874.078 109.939   4
   0  -7  24 726.031 88.5415  25
   0  -7  24 866.996 78.7303  23
   0  -7 -25 2439.61 164.238   4
   0  -7  25 2484.02 125.912  23
   0  -7  25 2370.27 137.602  13
   0  -7 -25 2143.32 119.336  12
   0  -7  25 2462.59 140.846  22
   0  -7  25 2306.37 142.279  25
   0  -7  25 2201.18 131.189  20
   0  -7  26 442.539 68.1892  22
   0  -7  26 412.678 60.7770  20
   0  -7  26 500.177 67.9811  13
   0  -7 -26 305.822 51.2656  12
   0  -7 -26 338.259 76.8811   4
   0  -7  26 322.741 64.6621  25
   0  -7  27 108.123 53.3091  25
   0  -7  27 151.193 51.4299  22
   0  -7  27 100.163 51.7420  17
   0  -7  27 166.215 48.6367  20
   0  -7 -27 174.882 70.1416   4
   0  -7 -28 18085.8 543.027   4
   0  -7  28 17851.7 491.684  20
   0  -7  28 17886.6 509.705  22
   0  -7  28 18146.0 512.859  17
   0  -7  28 17384.1 512.780  25
   0  -7  29 229.793 54.5222  25
   0  -7  29 228.720 52.2084  22
   0  -7  29 278.374 55.5872  17
   0  -7  29 298.305 46.7708  20
   0  -7 -29 321.901 69.4684   4
   0  -7 -30 2169.86 134.206   4
   0  -7  30 2188.34 98.7217  20
   0  -7  30 2260.43 117.738  17
   0  -7  30 2234.34 118.542  25
   0  -7  30 2225.64 118.402  22
   0  -7  31 838.168 66.4731  17
   0  -7  31 678.883 65.5006  25
   0  -7  31 733.461 65.2584  22
   0  -7 -31 685.340 76.0788   4
   0  -7  32 110.540 32.9809  25
   0  -7 -32 70.4270 43.4821   4
   0  -7  32 81.1118 34.5793  22
   0  -7  32 51.2620 29.3075  17
   0  -7  33 5605.48 175.193  17
   0  -7  33 5801.75 186.052  22
   0  -7  33 5531.33 179.863  25
   0  -7 -33 5767.95 200.992   4
   0  -7 -34 7.71734 29.5028   4
   0  -7  34 34.3977 17.2898  17
   0  -7  34 32.9201 25.2981  22
   0  -7 -35 304.181 35.5371   4
   0  -7  35 292.200 27.1285  22
   0  -8   0 89468.3 2184.06  26
   0  -8   0 91052.3 2172.37  23
   0  -8   0 93006.1 2177.90  20
   0  -8   0 90711.8 2199.61  19
   0  -8   0 92338.5 2161.47  13
   0  -8   0 86754.6 2225.63   4
   0  -8   0 89435.2 2170.86  16
   0  -8   0 89566.8 2185.01  15
   0  -8   1 86.1984 56.5786  26
   0  -8  -1 115.958 59.0583  23
   0  -8   1 134.945 58.6185  23
   0  -8   1 92.0467 54.8493  20
   0  -8  -1 126.156 54.6612  20
   0  -8  -1 68.5154 44.7470  13
   0  -8   1 71.9182 65.9818   4
   0  -8  -1 187.377 79.6257   4
   0  -8   1 34.7785 49.3030  16
   0  -8  -1 100.817 51.7623  16
   0  -8  -1 123.013 65.9752  19
   0  -8   1 23.6862 60.4886  19
   0  -8  -1 97.8141 62.0595  15
   0  -8   2 102.179 57.9965  26
   0  -8  -2 152.068 56.0010  23
   0  -8   2 187.124 59.3361  23
   0  -8   2 73.4607 48.8594  20
   0  -8  -2 79.6655 44.2433  20
   0  -8  -2 107.178 43.8029  13
   0  -8  -2 151.589 66.2456   4
   0  -8   2 72.0111 60.7601   4
   0  -8   2 75.7723 49.5456  16
   0  -8  -2 132.124 50.9036  16
   0  -8  -2 110.829 61.9285  19
   0  -8   2 142.964 68.9621  19
   0  -8  -2 172.861 54.8959  15
   0  -8  -3 31617.6 833.265  15
   0  -8   3 30460.2 827.162  26
   0  -8  -3 31845.1 816.186  23
   0  -8   3 30601.9 823.534  23
   0  -8   3 30222.6 868.617   4
   0  -8  -3 30145.9 868.773   4
   0  -8   3 31218.3 846.600  19
   0  -8  -3 29849.3 805.809  20
   0  -8  -3 30909.4 841.481  19
   0  -8   3 29091.8 816.026  25
   0  -8  -3 31098.7 812.506  16
   0  -8   3 31181.0 825.123  16
   0  -8  -3 31361.5 797.054  13
   0  -8   4 561.012 72.8080  25
   0  -8   4 499.607 74.0792  26
   0  -8  -4 486.581 74.3067  26
   0  -8   4 578.201 77.4284  23
   0  -8  -4 683.841 74.9603  23
   0  -8   4 551.612 71.5937  13
   0  -8   4 577.929 77.0371  16
   0  -8  -4 544.205 67.1991  16
   0  -8  -4 603.553 77.6831  15
   0  -8   4 482.235 81.3073  19
   0  -8  -4 515.526 81.1984  19
   0  -8   4 534.556 92.1902   4
   0  -8  -4 543.838 95.5145   4
   0  -8  -5 236.841 128.978   1
   0  -8  -5 233.413 59.0981  15
   0  -8   5 259.696 62.8662  15
   0  -8   5 186.894 57.1688  26
   0  -8  -5 231.601 56.4555  26
   0  -8  -5 255.561 53.9171  23
   0  -8  -5 181.797 65.4609   4
   0  -8   5 282.416 72.4104   4
   0  -8  -5 224.925 64.8234  19
   0  -8  -5 261.904 55.1080  16
   0  -8   5 269.711 59.4762  16
   0  -8   5 200.373 56.1663  25
   0  -8   5 160.986 51.3237  13
   0  -8   6 4891.73 212.299  16
   0  -8  -6 4684.00 193.634  16
   0  -8   6 4869.49 206.912  13
   0  -8   6 4634.23 207.709  26
   0  -8  -6 5050.40 215.048  26
   0  -8  -6 4530.45 214.133  19
   0  -8  -6 4456.88 189.897  23
   0  -8   6 4441.59 212.217  15
   0  -8  -6 4893.35 211.078  15
   0  -8   6 4282.39 230.455   4
   0  -8  -6 4485.09 234.780   4
   0  -8   6 4522.38 208.120  25
   0  -8  -6 4540.57 429.348   1
   0  -8   7 4861.72 222.793  16
   0  -8  -7 5453.78 209.508  16
   0  -8   7 5050.86 217.762  13
   0  -8   7 4922.85 247.235   4
   0  -8  -7 5267.67 255.233   4
   0  -8  -7 5317.77 226.132  15
   0  -8   7 5506.98 233.079  15
   0  -8  -7 5293.05 225.122  26
   0  -8   7 5205.26 222.381  26
   0  -8  -7 5211.27 205.685  23
   0  -8  -7 5180.60 229.848  19
   0  -8   7 5261.89 226.344  25
   0  -8  -7 4702.64 444.826   1
   0  -8  -8 30.4057 109.753   1
   0  -8   8 67.3008 48.8394  25
   0  -8   8 52.0774 48.7893  15
   0  -8  -8 46.4092 45.6025  15
   0  -8   8 62.7533 48.3020  26
   0  -8  -8 5.31603 45.9316  26
   0  -8  -8 65.6260 38.6709  23
   0  -8   8 32.2380 46.7905  23
   0  -8   8 21.1803 43.5187  13
   0  -8   8 93.5122 50.8066  16
   0  -8  -8 65.4112 36.1596  16
   0  -8  -8 17.0622 46.3298  19
   0  -8  -8 59.0136 57.3407   4
   0  -8   8-14.4638 54.5376   4
   0  -8  -9 1011.17 222.573   1
   0  -8  -9 916.113 90.9891  15
   0  -8   9 1101.53 95.9716  26
   0  -8  -9 1324.03 104.915  26
   0  -8  -9 1138.87 84.2235  23
   0  -8   9 1092.10 97.4175  23
   0  -8  -9 1163.30 103.410  19
   0  -8   9 1265.42 102.890  13
   0  -8  -9 1044.17 115.779   4
   0  -8  -9 1028.55 83.2860  16
   0  -8   9 1108.93 101.942  16
   0  -8   9 972.665 101.648  15
   0  -8   9 1045.09 81.0872  18
   0  -8   9 1128.30 101.789  25
   0  -8  10 6882.78 250.585  18
   0  -8  10 7171.82 287.217  15
   0  -8 -10 7006.56 246.303  16
   0  -8 -10 7086.38 308.492   4
   0  -8 -10 7423.29 272.060  15
   0  -8  10 7317.77 273.237  26
   0  -8 -10 7540.41 279.486  26
   0  -8 -10 7464.64 284.828  19
   0  -8  10 7444.95 280.519  13
   0  -8 -10 7212.71 247.309  23
   0  -8  10 7118.33 276.001  23
   0  -8  10 7255.53 283.282  25
   0  -8 -10 6088.69 520.433   1
   0  -8 -11 165.986 57.3963  19
   0  -8  11 300.720 51.9415  18
   0  -8  11 253.195 66.5214  25
   0  -8 -11 280.252 147.822   1
   0  -8  11 223.219 62.2318  15
   0  -8 -11 289.899 58.1096  15
   0  -8 -11 181.787 60.2103  12
   0  -8  11 224.977 59.9778  23
   0  -8  11 339.642 67.1534  13
   0  -8 -11 268.672 75.5276   4
   0  -8  11 222.079 56.8277  26
   0  -8 -11 258.378 58.7105  26
   0  -8 -12 2129.77 312.940   1
   0  -8 -12 2242.08 134.078  15
   0  -8  12 2367.51 137.066  26
   0  -8 -12 2245.16 135.983  26
   0  -8  12 2201.74 138.879  23
   0  -8 -12 2272.92 142.568  19
   0  -8 -12 2313.60 141.423  12
   0  -8 -12 2581.22 174.853   4
   0  -8  12 2265.12 148.227  15
   0  -8  12 2104.65 124.270  18
   0  -8  12 2505.67 152.562  25
   0  -8  13 3996.22 182.228  18
   0  -8  13 4473.41 209.954  15
   0  -8  13 4235.31 202.964  16
   0  -8 -13 4139.52 198.982  12
   0  -8 -13 4429.63 192.467  15
   0  -8  13 4350.61 191.360  26
   0  -8 -13 4502.31 195.963  26
   0  -8  13 4503.49 202.321  23
   0  -8 -13 4110.14 196.973  19
   0  -8 -13 3998.03 225.857   4
   0  -8  13 4253.39 208.292  25
   0  -8 -13 3626.79 407.340   1
   0  -8  14 11216.9 371.577  18
   0  -8  14 11544.3 398.165  16
   0  -8  14 12635.9 409.090  15
   0  -8 -14 12003.6 435.495   4
   0  -8 -14 11864.4 374.439  15
   0  -8 -14 12762.9 386.555  26
   0  -8  14 11992.6 378.374  26
   0  -8  14 12576.8 410.446  20
   0  -8 -14 11606.4 390.025  19
   0  -8 -14 11651.9 388.645  12
   0  -8  14 12257.5 395.473  23
   0  -8  14 11423.3 402.577  25
   0  -8 -14 11540.4 732.577   1
   0  -8 -15 25.4711 46.0522  19
   0  -8  15 4.70521 39.3328  18
   0  -8  15-10.8989 50.6713  23
   0  -8  15-11.5967 50.0867  15
   0  -8 -15-4.33279 36.5253  15
   0  -8 -15 7.44276 68.2514   4
   0  -8 -15-27.6281 41.0191  26
   0  -8  15-4.47778 39.5899  26
   0  -8  15 33.2494 51.8796  13
   0  -8 -15-31.5873 108.708   1
   0  -8  15 17.8205 55.6115  20
   0  -8 -15-51.4601 50.4037  12
   0  -8  15 12.1524 52.4868  25
   0  -8  16 2450.97 136.750  18
   0  -8  16 2170.64 122.142  22
   0  -8 -16 2193.47 123.765  15
   0  -8 -16 2201.72 163.190   4
   0  -8  16 2423.79 153.921  25
   0  -8 -16 2416.09 139.921  12
   0  -8  16 2244.31 143.837  13
   0  -8 -16 2328.35 136.965  19
   0  -8  16 2290.91 146.181  20
   0  -8  16 2542.32 131.094  26
   0  -8 -16 2454.70 131.720  26
   0  -8  16 2304.52 149.052  15
   0  -8 -16 2078.98 305.391   1
   0  -8  16 2369.25 142.917  23
   0  -8  17 638.703 75.3604  18
   0  -8  17 751.881 71.0396  22
   0  -8 -17 698.328 68.2350  15
   0  -8 -17 766.430 103.053   4
   0  -8  17 709.594 88.3673  25
   0  -8 -17 745.093 80.5053  12
   0  -8  17 729.343 84.9466  13
   0  -8  17 772.358 89.3468  20
   0  -8 -17 698.728 78.1335  19
   0  -8 -17 776.937 71.8677  26
   0  -8 -17 469.052 174.304   1
   0  -8  17 867.126 88.0553  23
   0  -8  17 689.450 86.9731  15
   0  -8  18 114.924 54.0036  15
   0  -8 -18 144.066 39.4903  15
   0  -8 -18 185.316 125.800   1
   0  -8  18 146.186 54.3962  13
   0  -8 -18 143.867 49.0469  12
   0  -8 -18 107.740 61.6130   4
   0  -8  18 142.364 57.0821  25
   0  -8  18 101.706 50.7841  20
   0  -8 -18 67.2814 39.7549  19
   0  -8  18 97.9887 52.4255  23
   0  -8  18 161.613 43.5083  22
   0  -8  19 601.693 77.9863  15
   0  -8 -19 542.231 67.0314  12
   0  -8 -19 535.707 65.5323  19
   0  -8  19 641.192 84.3499  20
   0  -8  19 388.875 68.1700  23
   0  -8  19 506.088 61.8666  22
   0  -8  19 529.232 79.9514  25
   0  -8 -19 597.645 96.3177   4
   0  -8  19 517.292 76.4981  13
   0  -8 -20 1279.68 122.965   4
   0  -8 -20 1087.06 85.3970  19
   0  -8  20 1329.73 106.423  20
   0  -8  20 1214.71 89.9295  22
   0  -8  20 1281.16 105.312  15
   0  -8  20 1155.81 96.9560  23
   0  -8  20 1356.72 108.469  13
   0  -8 -20 1173.83 90.5124  12
   0  -8 -21 1210.80 116.312   4
   0  -8  21 1173.93 99.6903  20
   0  -8  21 1119.28 86.8880  22
   0  -8  21 1234.42 99.9849  15
   0  -8  21 1198.69 96.8483  23
   0  -8  21 1149.89 98.4364  13
   0  -8 -21 1024.68 83.3330  12
   0  -8 -22 7206.91 298.602   4
   0  -8  22 7959.81 276.065  20
   0  -8  22 6909.63 249.445  22
   0  -8  22 7483.87 267.248  15
   0  -8 -22 6596.99 239.743  12
   0  -8  22 7365.30 269.674  13
   0  -8  22 7873.45 264.348  23
   0  -8  23 2016.88 123.146  20
   0  -8  23 1987.70 111.926  22
   0  -8  23 2056.06 115.460  23
   0  -8 -23 2010.90 145.480   4
   0  -8  23 2172.70 126.824  13
   0  -8 -23 1781.55 101.599  12
   0  -8 -24-17.1834 53.2594   4
   0  -8  24-4.21930 40.0308  20
   0  -8  24-17.5701 38.4338  23
   0  -8  24 60.4524 49.5853  17
   0  -8  24 19.2201 43.4377  25
   0  -8  24-20.9737 40.0588  13
   0  -8  25 2639.28 140.507  17
   0  -8  25 2887.61 137.869  20
   0  -8  25 2684.05 144.691  25
   0  -8 -25 2676.62 155.899   4
   0  -8  25 2936.46 125.896  23
   0  -8  25 2736.14 136.977  13
   0  -8  26 505.481 64.7121  25
   0  -8  26 499.636 66.1242  17
   0  -8 -26 507.002 73.6203   4
   0  -8  26 667.639 65.6196  20
   0  -8  27 2079.43 113.670  25
   0  -8  27 1776.32 106.752  17
   0  -8 -27 1800.06 120.283   4
   0  -8  27 1896.72 99.7231  20
   0  -8  28 172.978 42.0856  25
   0  -8  28 159.066 41.3629  17
   0  -8 -28 208.852 53.0474   4
   0  -8  28 135.775 36.4289  20
   0  -8  29 6.07211 30.9963  25
   0  -8  29 8.50149 29.0957  17
   0  -8 -29 14.4738 37.1512   4
   0  -8  29 11.6585 22.9721  20
   0  -8  30 1618.99 82.1951  17
   0  -8 -30 1645.12 94.6585   4
   0  -8  30 1581.54 83.7882  25
   0  -8  31 13.3645 22.1971  17
   0  -8  31 55.7964 23.7063  25
   0  -8 -31 33.5812 30.0251   4
   0  -8  32 1241.76 55.1123  17
   0  -8 -32 1242.89 66.9502   4
   0  -9   0-7.26337 64.7029   4
   0  -9   0 10.0415 46.0410  23
   0  -9   0-44.0514 51.2011  15
   0  -9   0 5.58210 51.1887  26
   0  -9   0-4.78100 38.5877  20
   0  -9   0-5.70721 51.9662  19
   0  -9   0 33.8325 44.0081  16
   0  -9   0-8.42045 37.2242  13
   0  -9  -1 1312.03 92.7898  13
   0  -9   1 1395.71 99.5987  13
   0  -9  -1 1568.38 106.740  16
   0  -9   1 1284.11 103.964  16
   0  -9   1 1460.85 116.569  26
   0  -9  -1 1467.89 103.917  20
   0  -9   1 1279.29 101.600  20
   0  -9  -1 1535.55 121.019  19
   0  -9   1 1595.93 113.249  23
   0  -9  -1 1217.48 102.044  23
   0  -9   1 1518.00 133.565   4
   0  -9  -1 1525.36 135.200   4
   0  -9   1 1444.97 112.306  15
   0  -9  -1 1576.01 118.147  15
   0  -9   2 3997.67 177.872  13
   0  -9  -2 3937.93 165.755  13
   0  -9  -2 3945.73 178.796  16
   0  -9   2 3892.46 184.148  16
   0  -9   2 3749.73 189.856  26
   0  -9   2 3968.38 185.439  20
   0  -9  -2 3952.84 194.769  19
   0  -9  -2 3622.22 170.252  20
   0  -9   2 3783.48 185.637  23
   0  -9  -2 3954.01 181.883  23
   0  -9  -2 4184.86 222.366   4
   0  -9   2 4207.55 222.827   4
   0  -9  -2 4017.64 193.130  15
   0  -9   3 26414.8 707.415  13
   0  -9   3 25753.8 716.391  16
   0  -9  -3 26010.8 703.601  16
   0  -9   3 25492.8 728.891  26
   0  -9  -3 25978.5 729.243  19
   0  -9   3 25630.6 716.808  20
   0  -9  -3 25533.1 694.718  20
   0  -9   3 27481.9 727.317  23
   0  -9  -3 26370.6 709.903  23
   0  -9  -3 26839.1 770.709   4
   0  -9   3 26174.0 767.248   4
   0  -9  -3 26968.6 727.157  15
   0  -9   4 27375.7 734.192  13
   0  -9   4 27728.3 750.512  23
   0  -9  -4 26918.5 728.811  23
   0  -9  -4 26955.1 747.210  15
   0  -9   4 27636.7 748.069  20
   0  -9  -4 27292.8 752.785  19
   0  -9   4 26920.2 752.629  26
   0  -9  -4 27762.0 756.664  26
   0  -9  -4 27266.4 790.864   4
   0  -9   4 26149.4 785.275   4
   0  -9   4 27419.5 744.341  16
   0  -9   4 26689.5 716.850  17
   0  -9  -4 27856.1 727.925  16
   0  -9   5 6259.41 241.329  13
   0  -9  -5 6301.53 233.976  23
   0  -9   5 6078.35 248.977  23
   0  -9  -5 6208.90 247.334  15
   0  -9   5 5535.91 228.484  25
   0  -9  -5 5888.83 247.973  19
   0  -9   5 6088.67 247.892  20
   0  -9  -5 6249.77 253.029  26
   0  -9   5 6179.05 253.057  26
   0  -9   5 5883.18 273.221   4
   0  -9  -5 6248.04 279.809   4
   0  -9   5 5882.29 225.850  17
   0  -9  -5 6157.10 228.456  16
   0  -9   5 6206.94 248.730  16
   0  -9   5 5791.43 249.555  15
   0  -9   6 4048.88 185.302  13
   0  -9  -6 4193.06 177.562  23
   0  -9  -6 3690.66 182.636  15
   0  -9   6 3756.53 178.793  25
   0  -9   6 4009.08 193.191  20
   0  -9  -6 3879.52 190.711  19
   0  -9  -6 4153.83 194.847  26
   0  -9   6 3720.35 188.313  26
   0  -9   6 3793.18 210.469   4
   0  -9  -6 3908.38 217.509   4
   0  -9  -6 4175.47 173.510  16
   0  -9   6 3937.86 197.155  15
   0  -9   6 4124.64 179.999  17
   0  -9   6 3937.72 190.221  16
   0  -9   7 27747.4 753.943  13
   0  -9  -7 27767.0 732.184  23
   0  -9  -7 27948.9 754.927  15
   0  -9   7 26991.1 749.836  25
   0  -9   7 28466.5 767.526  20
   0  -9  -7 27389.6 759.747  19
   0  -9   7 27516.8 760.910  26
   0  -9  -7 27869.3 763.469  26
   0  -9  -7 27772.2 804.601   4
   0  -9   7 28439.6 764.245  16
   0  -9   7 27925.3 770.349  15
   0  -9   7 28629.1 748.368  17
   0  -9  -7 27523.3 726.024  16
   0  -9   8 1207.62 101.521  13
   0  -9  -8 1147.00 85.2276  23
   0  -9  -8 1068.09 95.4463  15
   0  -9   8 1088.41 96.2209  25
   0  -9  -8 1027.86 96.2507  19
   0  -9   8 1030.07 101.094  20
   0  -9   8 1058.45 99.3544  26
   0  -9  -8 1158.14 103.790  26
   0  -9  -8 1248.59 123.807   4
   0  -9   8 1005.51 96.7174  16
   0  -9  -8 1201.72 84.9685  16
   0  -9   8 1122.46 105.205  15
   0  -9   9 954.951 90.7953  13
   0  -9  -9 942.212 91.4264  26
   0  -9   9 889.573 89.4757  26
   0  -9  -9 777.957 80.3907  15
   0  -9   9 798.125 85.2220  25
   0  -9  -9 794.937 68.9452  23
   0  -9   9 909.162 92.8456  23
   0  -9   9 839.255 91.6990  20
   0  -9  -9 892.869 89.8776  19
   0  -9  -9 783.156 103.080   4
   0  -9  -9 721.350 64.1164  16
   0  -9   9 924.640 93.0524  16
   0  -9   9 887.867 93.4731  15
   0  -9  10 150.828 58.9497  15
   0  -9 -10 32.1392 39.0363  15
   0  -9  10 24.7676 44.1360  26
   0  -9 -10 30.3990 44.8041  26
   0  -9  10 20.4701 45.5966  13
   0  -9  10 36.8507 50.9307  16
   0  -9  10 15.9988 50.9365  23
   0  -9 -10 63.6340 59.6103   4
   0  -9 -10 14.6254 44.0811  19
   0  -9  10-11.1089 50.5836  20
   0  -9 -10 58.2772 105.179   1
   0  -9  10 120.855 49.2013  25
   0  -9 -11 1564.17 107.011  15
   0  -9  11 1718.22 120.134  25
   0  -9  11 1761.02 119.644  13
   0  -9 -11 1766.59 118.150  26
   0  -9  11 1528.11 110.586  26
   0  -9  11 1766.24 122.536  15
   0  -9  11 1874.15 125.819  23
   0  -9  11 1855.08 127.550  20
   0  -9 -11 1712.61 115.864  19
   0  -9 -11 1796.74 270.416   1
   0  -9 -11 1782.49 142.941   4
   0  -9  12 67.8992 52.4422  23
   0  -9  12 79.2925 46.7780  25
   0  -9  12 49.2019 50.1703  15
   0  -9 -12 122.480 43.8902  15
   0  -9 -12 122.903 46.6257  26
   0  -9  12 78.6481 48.0694  26
   0  -9  12 71.5279 53.5938  20
   0  -9 -12 82.9032 58.7549   4
   0  -9 -12 81.7063 44.7768  19
   0  -9  12 91.7535 49.6570  13
   0  -9  13 660.175 78.5083  13
   0  -9 -13 550.465 68.3722  26
   0  -9  13 448.992 70.5372  25
   0  -9  13 401.475 59.7958  26
   0  -9 -13 394.848 61.6181  19
   0  -9  13 590.782 76.7544  15
   0  -9 -13 480.835 61.2346  15
   0  -9  13 427.599 70.8619  23
   0  -9 -13 475.631 83.3831   4
   0  -9  14 110.290 47.5046  25
   0  -9  14 24.9170 38.1156  26
   0  -9 -14 72.3691 41.9830  26
   0  -9 -14 78.1956 38.3015  19
   0  -9  14 47.2615 49.5187  15
   0  -9 -14 97.9308 36.4690  15
   0  -9  14 85.9187 49.8329  23
   0  -9 -14 40.0275 58.5561   4
   0  -9  15 155.699 52.4909  25
   0  -9 -15 133.343 38.1508  15
   0  -9  15 127.576 50.7114  15
   0  -9  15 154.217 42.9259  26
   0  -9 -15 166.000 43.1493  26
   0  -9 -15 143.124 41.6022  19
   0  -9  15 177.490 54.5622  23
   0  -9 -15 182.577 65.5145   4
   0  -9  16 137.739 49.4610  25
   0  -9  16 172.348 53.6961  15
   0  -9  16 147.303 52.7366  17
   0  -9  16 187.797 56.7017  20
   0  -9 -16 139.392 62.5317   4
   0  -9  16 157.608 56.0822  23
   0  -9  16 129.339 37.0376  26
   0  -9  17 1398.06 104.451  23
   0  -9  17 1286.85 102.880  25
   0  -9  17 1122.76 95.0520  15
   0  -9  17 1509.92 109.015  17
   0  -9  17 1333.33 104.441  20
   0  -9 -17 1473.15 124.786   4
   0  -9  17 1245.32 100.184  13
   0  -9  18 125.745 48.2042  13
   0  -9 -18 171.520 65.0584   4
   0  -9  18 97.5609 52.1178  17
   0  -9  18 141.900 54.5381  20
   0  -9  18 111.314 51.1309  25
   0  -9  18 153.788 49.9907  23
   0  -9  18 44.9510 43.2815  15
   0  -9  19 17.2573 39.8415  13
   0  -9 -19-5.66364 55.8154   4
   0  -9  19 13.4149 41.8637  17
   0  -9  19-13.5917 43.8247  20
   0  -9  19 13.9895 42.7626  25
   0  -9  19 12.4496 40.1424  23
   0  -9  19 29.5559 38.4459  15
   0  -9  20 192.992 52.2294  13
   0  -9  20 166.093 49.7018  25
   0  -9  20 117.809 44.9567  15
   0  -9  20 131.444 47.7268  23
   0  -9 -20 166.863 61.5363   4
   0  -9  20 196.215 50.9704  17
   0  -9  20 123.936 49.3434  20
   0  -9  21 2645.35 137.925  25
   0  -9  21 2630.49 135.580  20
   0  -9  21 2809.11 130.814  23
   0  -9  21 2570.53 132.865  13
   0  -9 -21 2617.24 149.377   4
   0  -9  21 2489.63 134.968  17
   0  -9  21 2601.51 129.212  15
   0  -9  22 5934.85 222.105  20
   0  -9  22 6690.99 218.052  23
   0  -9  22 6333.07 223.917  13
   0  -9  22 6125.38 227.999  25
   0  -9 -22 6162.57 243.461   4
   0  -9 -23 2914.06 151.261   4
   0  -9  23 2945.43 134.845  20
   0  -9  23 3010.89 125.423  23
   0  -9  23 2775.80 131.663  13
   0  -9 -24 6964.37 248.050   4
   0  -9  24 6755.74 227.063  20
   0  -9  24 7059.59 211.887  23
   0  -9  25 6933.58 210.022  20
   0  -9 -25 7170.14 232.544   4
   0  -9  25 6552.78 213.093  17
   0  -9 -26 3105.06 138.685   4
   0  -9  26 3479.24 132.327  17
   0  -9  26 3320.52 124.611  20
   0  -9 -27 387.942 47.0558   4
   0  -9  27 295.870 33.7207  20
   0  -9  27 437.441 43.0296  17
   0  -9  28 2658.87 102.186  17
   0  -9 -28 2797.32 110.297   4
   0 -10   0 15224.6 434.256  23
   0 -10   0 13917.6 417.131  16
   0 -10   0 14045.4 435.375  15
   0 -10   0 14302.5 440.992  26
   0 -10   0 14511.7 467.617   4
   0 -10  -1 154.986 67.2570   4
   0 -10   1 166.072 71.2770   4
   0 -10  -1 240.399 61.7143  26
   0 -10   1 186.891 58.7784  26
   0 -10  -1 133.668 44.5692  16
   0 -10   1 177.301 48.4157  16
   0 -10   1 191.746 46.2831  20
   0 -10  -1 177.539 53.9688  15
   0 -10   1 247.983 63.9093  15
   0 -10  -1 181.182 51.4346  23
   0 -10   1 194.091 54.8917  23
   0 -10  -2 4879.89 187.539  16
   0 -10  -2 5061.04 207.492  15
   0 -10   2 4823.13 194.916  16
   0 -10   2 4534.15 179.957  13
   0 -10   2 4515.45 188.588  20
   0 -10   2 4647.48 224.837   4
   0 -10  -2 4878.85 230.327   4
   0 -10   2 5053.20 203.279  23
   0 -10  -2 4827.13 194.119  23
   0 -10   2 5171.97 213.869  26
   0 -10   3 12707.9 395.349  26
   0 -10   3 11732.3 410.167   4
   0 -10  -3 12186.6 418.292   4
   0 -10   3 12198.5 366.555  13
   0 -10  -3 12579.1 373.907  23
   0 -10   3 12264.3 376.044  20
   0 -10   3 12841.3 389.273  23
   0 -10  -3 12395.5 385.290  15
   0 -10  -3 11982.9 362.182  16
   0 -10   3 12621.2 380.169  16
   0 -10   4 760.639 83.3227  26
   0 -10  -4 865.660 86.6595  26
   0 -10  -4 794.813 73.6126  23
   0 -10  -4 787.095 81.9796  15
   0 -10   4 712.566 74.3621  16
   0 -10  -4 835.321 69.1439  16
   0 -10   4 754.467 72.9237  13
   0 -10   4 905.882 82.0633  20
   0 -10   4 893.128 86.9439  23
   0 -10  -4 747.263 93.8934   4
   0 -10  -5 6267.74 234.576  15
   0 -10   5 6118.05 231.527  16
   0 -10   5 6347.86 240.833  23
   0 -10  -5 6401.73 221.650  23
   0 -10   5 5863.72 222.666  13
   0 -10   5 6417.59 235.581  20
   0 -10  -5 6275.25 264.831   4
   0 -10  -5 6303.95 241.114  26
   0 -10   5 6169.27 240.509  26
   0 -10  -6 11032.0 346.749  15
   0 -10   6 10707.3 358.694  15
   0 -10   6 10567.2 345.563  16
   0 -10  -6 10967.0 328.737  23
   0 -10   6 11144.3 357.091  23
   0 -10   6 10875.3 340.948  13
   0 -10   6 11348.6 352.671  20
   0 -10  -6 11202.8 385.478   4
   0 -10  -6 11114.7 356.837  26
   0 -10   6 11197.0 357.833  26
   0 -10  -7 1757.00 110.741  15
   0 -10   7 1809.54 121.539  15
   0 -10   7 1776.66 110.195  13
   0 -10   7 1729.21 113.514  20
   0 -10  -7 1835.88 135.556   4
   0 -10  -7 1822.93 116.153  26
   0 -10   7 1800.32 116.094  26
   0 -10  -8 3335.47 151.595  15
   0 -10   8 3271.60 163.555  15
   0 -10   8 3262.59 153.143  13
   0 -10   8 3440.56 161.586  20
   0 -10  -8 3394.41 183.616   4
   0 -10   8 3412.11 160.379  26
   0 -10  -8 3332.29 158.777  26
   0 -10  -9 29.5591 39.8000  26
   0 -10   9 8.42722 43.0183  26
   0 -10   9 24.1231 43.0948  13
   0 -10   9 17.7394 41.7992  20
   0 -10  -9 5.77107 53.2939   4
   0 -10   9-23.0811 42.9245  15
   0 -10  -9 25.8198 35.9056  15
   0 -10 -10 645.194 64.5918  15
   0 -10  10 892.410 84.0132  15
   0 -10  10 775.107 82.5128  23
   0 -10  10 783.899 76.1571  13
   0 -10  10 805.849 79.3547  20
   0 -10 -10 886.934 97.1356   4
   0 -10  10 834.742 75.5318  26
   0 -10 -10 895.496 79.4938  26
   0 -10  11 278.746 56.9376  15
   0 -10 -11 278.612 46.4171  15
   0 -10 -11 314.846 68.8468   4
   0 -10  11 298.157 55.1099  13
   0 -10  11 260.789 57.7181  20
   0 -10  11 293.493 46.9880  17
   0 -10  11 285.297 58.3620  23
   0 -10 -11 386.462 56.2452  26
   0 -10  11 220.273 49.8503  26
   0 -10 -12 1321.26 82.9544  15
   0 -10  12 1400.49 100.343  15
   0 -10  12 1307.58 86.7786  17
   0 -10  12 1372.78 100.092  23
   0 -10  12 1281.61 94.0850  13
   0 -10  12 1403.99 98.7602  20
   0 -10 -12 1463.80 114.105   4
   0 -10  12 1261.61 86.3815  26
   0 -10 -12 1441.65 91.1762  26
   0 -10 -13-5.19391 50.5579   4
   0 -10  13 41.4321 42.7770  15
   0 -10  13-3.40003 36.4436  17
   0 -10  13 8.32427 41.7616  20
   0 -10  13-16.2021 33.0823  26
   0 -10  13 49.2193 43.5079  23
   0 -10  13 15.3502 38.9552  13
   0 -10  14 640.740 64.4988  17
   0 -10  14 729.356 71.4040  15
   0 -10 -14 725.787 84.4145   4
   0 -10  14 684.987 67.7586  13
   0 -10  14 683.607 71.4442  23
   0 -10  15 965.729 72.7617  17
   0 -10  15 853.316 75.0285  15
   0 -10 -15 786.567 86.1634   4
   0 -10  15 641.294 66.6727  13
   0 -10  15 876.035 78.3169  23
   0 -10  16 229.898 44.5371  17
   0 -10  16 202.989 47.1209  23
   0 -10  16 250.585 48.1052  15
   0 -10 -16 250.902 58.7654   4
   0 -10 -17 1173.57 95.0938   4
   0 -10  17 1085.98 80.8123  23
   0 -10  17 1218.98 78.9046  17
   0 -10  17 1149.01 80.7964  15
   0 -10 -18 2364.84 129.671   4
   0 -10  18 2501.19 115.484  15
   0 -10  18 2376.55 112.154  17
   0 -10  18 2489.17 116.564  23
   0 -10  18 2427.92 119.738  20
   0 -10  19 1913.16 96.6710  23
   0 -10  19 1716.20 95.2846  13
   0 -10  19 1767.43 94.4046  17
   0 -10  19 1731.68 97.6077  20
   0 -10 -19 1898.17 109.448   4
   0 -10  20 8224.68 261.062  20
   0 -10  20 8852.53 256.934  23
   0 -10  20 8732.78 256.795  17
   0 -10 -20 8613.34 276.142   4
   0 -10  21 665.960 56.7490  20
   0 -10 -21 661.455 62.9608   4
   0 -10  21 705.756 51.7572  23
   0 -10  21 604.003 51.3023  17
   0 -10  22 3323.64 118.799  17
   0 -10  22 3089.48 107.263  23
   0 -10  22 3147.15 120.197  20
   0 -10 -22 3077.81 129.148   4
   0 -10  23 98.8153 26.4112  20
   0 -10  23 106.366 26.3531  17
   0 -10 -23 121.691 32.0919   4
   0 -10  24 1160.77 55.9846  17
   0 -10  24 1249.08 56.6786  20
   0 -10 -24 1241.75 64.2043   4
   0 -11   0-17.5728 42.0749  26
   0 -11   0-3.29232 38.2574  15
   0 -11   0-17.2430 37.6624  23
   0 -11   1 4114.48 170.913  26
   0 -11  -1 4044.28 169.911  26
   0 -11  -1 4616.00 171.897  15
   0 -11   1 4325.53 170.258  15
   0 -11   1 4588.46 167.056  23
   0 -11  -1 4497.98 160.597  23
   0 -11   2 12013.0 359.753  26
   0 -11   2 11885.7 356.668  15
   0 -11  -2 12604.9 355.602  15
   0 -11   2 12444.5 352.802  23
   0 -11   3-6.23325 36.3733  23
   0 -11   3-27.5651 42.4252  26
   0 -11  -3 42.8809 37.7129  15
   0 -11  -3 16.7072 48.7461   4
   0 -11   4 4896.58 178.052  23
   0 -11  -4 4772.17 193.950   4
   0 -11   4 4607.67 178.243  26
   0 -11  -4 4580.69 177.242  26
   0 -11  -4 4800.66 173.665  15
   0 -11   5 514.927 58.2613  23
   0 -11  -5 537.172 67.7123   4
   0 -11   5 524.351 58.3124  26
   0 -11  -5 520.770 58.4412  26
   0 -11  -5 556.769 54.2607  15
   0 -11   6 934.593 72.4495  23
   0 -11  -6 1056.77 85.1953   4
   0 -11  -6 912.837 71.0704  26
   0 -11   6 1025.98 74.9004  26
   0 -11  -6 939.672 65.6044  15
   0 -11   7 1282.22 84.8743  23
   0 -11  -7 1197.79 73.4587  15
   0 -11   7 1359.86 87.1451  15
   0 -11  -7 1434.71 96.8957   4
   0 -11  -8 96.2125 44.1503   4
   0 -11  -8 57.7612 29.2512  15
   0 -11   8 59.9260 37.7851  15
   0 -11   8 58.0434 32.5172  20
   0 -11  -9 1528.33 98.2604   4
   0 -11   9 1495.46 88.9026  15
   0 -11   9 1432.75 80.8887  20
   0 -11  10 180.618 37.9429  20
   0 -11  10 163.908 40.6824  15
   0 -11 -10 96.8245 40.8844   4
   0 -11 -11 13.6817 35.8980   4
   0 -11  11 27.8729 29.5660  15
   0 -11  11-31.0371 36.2029  23
   0 -11  11 5.13213 27.3623  20
   0 -11  12 5449.05 188.552  23
   0 -11 -12 5772.07 201.032   4
   0 -11  12 5665.86 188.398  15
   0 -11  12 5624.28 184.820  20
   0 -11 -13-18.2712 38.6486   4
   0 -11  13-9.75771 28.4699  15
   0 -11  13 15.1632 30.6266  23
   0 -11  13 31.0965 31.1305  20
   0 -11  14 2349.85 100.472  15
   0 -11  14 2324.41 101.433  23
   0 -11 -14 2239.91 107.982   4
   0 -11  14 2285.41 98.1111  20
   0 -11  15 557.110 45.3448  15
   0 -11  15 602.145 49.8039  23
   0 -11  15 600.590 48.1811  20
   0 -11 -15 632.828 55.2839   4
   0 -11  16 5038.50 157.087  23
   0 -11  16 4738.51 155.184  20
   0 -11 -16 4930.53 165.425   4
   0 -11  17 622.229 42.0205  23
   0 -11 -17 574.735 46.0999   4
   0 -12   0 3300.76 106.089  15
   0 -12  -1 46.8646 17.1311  15
   0 -12   1 35.1152 17.0472  15
   0 -12   2 369.654 31.2432  15
   0 -12  -2 300.955 25.6525  15
   0 -12   3-2.88487 16.9801  15
   0 -12   4 72.7969 19.7180  15
  -1   0   0 4.23844 38.5991  29
   1   0   0 67.3221 41.9747   8
   1   0  -1 431537. 9881.79   8
   1   0  -1 449179. 9850.41   7
  -1   0  -1 424472. 9874.22  27
   1   0   1 420235. 9866.38   8
  -1   0  -2 428326. 9666.83   1
   1   0  -2 413033. 9661.49   1
   1   0  -2 443029. 9719.93   7
   1   0  -2 439133. 9758.63   8
  -1   0  -2 434153. 9746.89  27
   1   0  -3 45216.8 1120.09   7
   1   0  -3 44735.8 1133.38  30
  -1   0  -3 46551.0 1144.80  27
   1   0  -4 161105. 3706.40   7
  -1   0  -4 153918. 3722.03  27
   1   0  -4 162942. 3717.02  30
   1   0  -5 4317.86 186.392  30
   1   0   5 3723.74 175.579  32
   1   0  -5 4340.25 182.191   7
  -1   0   5 4299.86 205.898  27
   1   0   6 158431. 3612.01  32
   1   0  -6 160449. 3611.44  30
  -1   0  -6 151035. 3547.75   5
  -1   0  -6 149654. 3620.44  28
   1   0   7 132113. 3031.07  32
  -1   0  -7 128193. 3042.10  28
   1   0  -7 130223. 3028.29  30
  -1   0  -7 125551. 2951.29   5
  -1   0   8 7038.34 298.502  29
   1   0   8 7238.55 271.555  32
  -1   0  -8 6955.64 279.266  28
  -1   0  -8 6766.08 201.076   5
   1   0  -8 6778.55 268.192  30
  -1   0   8 6795.42 279.447  31
  -1   0   9 5221.19 254.144  29
  -1   0  -9 5409.18 243.517  28
   1   0   9 5499.89 232.640  32
  -1   0  -9 4525.04 146.439   5
   1   0  -9 5405.11 231.616  30
  -1   0   9 5562.75 245.077  31
  -1   0  10 202199. 4797.02  29
   1   0  10 203842. 4741.89  32
   1   0 -10 200248. 4745.08   6
  -1   0 -10 205650. 4761.83  28
   1   0 -10 202153. 4738.42  30
  -1   0  10 201207. 4765.09  31
  -1   0  11 88153.4 2155.38  29
   1   0  11 79128.0 2080.80  32
   1   0 -11 82920.6 2096.70   6
  -1   0 -11 83484.0 2108.38  28
   1   0 -11 88160.5 2097.11  30
  -1   0  11 85268.4 2117.08  31
   1   0  11 88328.1 2093.69  31
  -1   0  12 5263.05 282.856  29
  -1   0 -12 5160.02 263.033  28
   1   0  12 5139.40 251.026  32
   1   0 -12 5450.60 263.714   6
   1   0 -12 5641.03 263.591  30
   1   0  12 5337.60 251.401  31
  -1   0  12 5073.48 263.956  31
  -1   0  13 775.924 115.727  29
  -1   0 -13 903.821 115.264  28
   1   0  13 988.698 110.556  32
   1   0 -13 863.085 116.103   6
   1   0 -13 814.706 107.052  30
   1   0  13 695.110 96.8948  31
  -1   0  13 700.535 103.216  31
  -1   0  14 86743.2 2211.57  29
  -1   0 -14 83726.5 2165.55  28
   1   0  14 83245.5 2133.75  32
   1   0 -14 84580.8 2158.01   6
   1   0 -14 87332.9 2144.34  30
  -1   0  14 82703.7 2164.64  31
   1   0  14 87449.9 2139.49  31
  -1   0  15 1095.52 132.775  31
   1   0  15 1135.28 123.065  31
   1   0  15 1208.67 128.865  32
  -1   0 -15 1091.40 134.566  28
   1   0 -15 1126.46 134.974  30
  -1   0  15 1129.71 143.615  29
   1   0 -15 874.148 129.892   6
   1   0  16 76780.9 1961.74  32
  -1   0 -16 72989.2 1980.37  28
   1   0 -16 76516.5 1959.49  30
   1   0 -16 75712.5 1988.71   6
   1   0  16 76941.7 1957.84  31
  -1   0  16 75420.8 1989.84  31
  -1   0  17 1234.29 150.409  31
   1   0  17 1313.40 144.021  31
   1   0  17 1168.66 138.183  32
  -1   0 -17 1340.04 161.415  28
   1   0 -17 1154.94 145.833  30
   1   0 -17 1403.46 188.950   1
  -1   0 -17 1432.38 188.177   1
   1   0 -17 1453.84 163.567   6
  -1   0  18 19249.3 709.267  31
   1   0  18 20346.1 682.462  31
   1   0  18 19752.6 681.395  32
  -1   0 -18 19527.7 709.803  28
   1   0 -18 19789.8 685.303  30
   1   0 -18 18894.3 772.317   1
  -1   0 -18 19642.2 779.494   1
   1   0 -18 17985.4 698.443   6
  -1   0  19 2019.26 201.815  31
   1   0  19 2093.37 187.832  31
   1   0  19 2463.50 204.896  32
  -1   0 -19 1991.88 201.565  28
   1   0 -19 2305.05 203.586  30
   1   0 -19 2176.12 240.053   1
  -1   0 -19 2283.12 246.017   1
   1   0 -19 2237.43 216.372   6
  -1   0  20 1388.14 170.565  31
   1   0  20 1070.77 141.399  31
   1   0  20 455.933 102.091  32
   1   0 -20 353.195 99.4604  28
  -1   0 -20 505.045 127.256  28
   1   0 -20 418.299 121.375   1
  -1   0 -20 217.419 112.504   1
   1   0 -20 359.839 113.772   6
   1   0  21 903.449 135.688  31
  -1   0  21 865.457 146.787  31
   1   0  21 1174.51 151.976  32
  -1   0 -21 861.491 144.545  28
   1   0 -21 794.174 139.695  28
   1   0 -21 810.683 142.493  30
   1   0 -21 1016.99 162.349   6
   1   0 -21 879.455 177.464   1
  -1   0 -21 1087.83 188.302   1
   1   0 -22 5291.11 370.210   6
  -1   0 -22 5625.51 430.114   1
   1   0 -22 6035.60 442.203   1
   1   0 -22 6011.12 362.940  28
  -1   0 -22 5163.68 211.999   9
   1   0  22 5547.62 341.276  32
  -1   0 -22 5598.70 365.079  28
  -1   0  22 5735.86 370.633  31
   1   0  22 4922.49 326.172  31
   1   0 -22 5843.29 353.445  30
   1   0 -23 910.637 175.287   6
   1   0 -23 1007.80 164.268  30
  -1   0 -23 1106.85 206.716   1
   1   0 -23 1082.56 210.212   1
  -1   0 -23 885.525 87.9467   9
  -1   0  23 1034.95 93.1750   3
   1   0  23 949.452 153.323  32
  -1   0  23 843.946 77.6031  22
  -1   0 -23 748.350 144.576  28
   1   0 -23 1052.83 164.524  28
   1   0  23 1095.11 158.040  31
  -1   0  23 1158.70 175.899  31
  -1   0  24 17195.0 736.715  31
   1   0  24 16709.5 684.917  31
   1   0 -24 15985.3 689.891  30
   1   0  24 16214.0 687.355  32
  -1   0 -24 16923.8 838.664   1
   1   0 -24 15857.3 812.748   1
  -1   0  24 17069.2 508.002   3
  -1   0 -24 16605.3 720.580  28
  -1   0 -24 15921.2 491.831   9
   1   0 -24 17373.0 758.798   6
  -1   0  24 16572.9 481.519  22
   1   0 -24 17164.6 710.229  28
   1   0  25 33671.7 1147.13  32
  -1   0  25 34171.9 884.570  22
   1   0 -25 34292.3 1329.34   1
  -1   0 -25 34858.2 1345.26   1
  -1   0  25 33016.8 905.860   3
   1   0  25 34621.7 1140.46  31
  -1   0  25 34412.4 1197.09  31
  -1   0 -25 33034.3 896.710   9
   1   0 -25 34298.3 1221.71   6
  -1   0 -25 35516.2 1195.87  28
   1   0 -25 34175.3 1154.93  28
   1   0  26 3121.87 283.236  32
  -1   0  26 3060.90 155.449  22
  -1   0 -26 3170.38 362.341   1
   1   0 -26 3258.41 367.496   1
  -1   0  26 2979.03 172.483   3
  -1   0  26 2965.33 299.641  31
   1   0  26 3144.01 281.369  31
  -1   0 -26 2954.50 169.033   9
   1   0 -26 2804.86 304.945   6
  -1   0 -26 3404.40 310.893  28
   1   0 -26 3109.13 289.083  28
   1   0  27 5837.19 401.400  32
  -1   0  27 6440.69 247.820  22
   1   0 -27 6665.88 476.102   6
   1   0 -27 6902.35 547.940   1
  -1   0 -27 6649.00 536.750   1
  -1   0  27 6485.14 269.332   3
  -1   0  27 6489.53 450.927  31
   1   0  27 6960.42 425.025  31
  -1   0 -27 6238.86 263.017   9
  -1   0 -27 6414.32 442.082  28
   1   0 -27 6173.52 422.350  28
  -1   0 -28 512.722 184.961   1
   1   0 -28 441.656 175.506   1
  -1   0  28 473.565 67.8224  22
  -1   0  28 716.845 167.602  31
   1   0  28 642.132 139.961  31
  -1   0 -28 629.530 157.205  28
   1   0 -28 690.620 155.355  28
  -1   0 -28 515.514 80.3388   9
   1   0  28 580.685 138.697  32
   1   0 -28 685.640 166.892   6
  -1   0  28 576.603 85.2870   3
   1   0 -29 2237.64 324.004   1
  -1   0 -29 2149.31 328.228   1
  -1   0 -29 2370.42 154.794   9
  -1   0  29 2207.88 153.077   3
   1   0  29 2121.91 245.543  31
  -1   0  29 2314.40 273.827  31
  -1   0  29 2442.21 139.636  22
  -1   0 -29 2742.52 288.977  28
   1   0  29 2583.47 271.054  32
   1   0 -29 2490.28 272.409  28
  -1   0 -30 7178.84 581.271   1
   1   0 -30 6046.69 542.777   1
  -1   0  30 6631.55 281.624   3
   1   0  30 6635.63 441.163  31
  -1   0  30 6574.24 468.390  31
  -1   0 -30 6646.15 282.260   9
  -1   0 -30 7201.63 482.941  28
   1   0 -30 7279.66 467.537  28
  -1   0  30 6735.28 257.337  22
  -1   0 -31 462.270 84.1931   9
   1   0  31 441.660 129.667  31
  -1   0  31 304.202 135.151  31
  -1   0  31 468.508 80.6077   3
  -1   0 -31 453.268 135.488  28
   1   0 -31 563.212 143.949  28
   1   0 -31 431.375 161.831   1
  -1   0 -31 374.834 161.978   1
  -1   0  31 486.652 68.2446  22
  -1   0 -32 536.728 93.1376   9
  -1   0  32 569.790 87.8783   3
  -1   0  32 463.528 143.126  31
   1   0  32 605.446 144.465  31
  -1   0  32 485.888 65.5198  22
   1   0 -32 496.375 176.789   1
  -1   0 -32 238.653 144.143   1
  -1   0 -32 403.570 136.321  28
   1   0 -32 601.930 151.950  28
  -1   0 -33 11313.4 621.287  28
  -1   0 -33 12723.8 790.423   1
   1   0 -33 11142.0 743.022   1
   1   0  33 11127.4 595.491  31
  -1   0  33 12107.4 374.455  22
  -1   0  33 11172.1 624.973  31
  -1   0  33 12116.7 409.511   3
   1   0 -33 12133.9 626.992  28
  -1   0 -34 2159.28 147.083  12
  -1   0  34 2098.36 120.436  22
  -1   0  34 2167.82 145.414   3
  -1   0 -35 4924.63 220.027  12
   1   0  35 4932.58 196.680  22
  -1   0  35 4659.34 219.469   3
   1   0  36 7.50436 37.4261  22
  -1   0  36-36.5492 53.6074   3
  -1   0 -36 4.98387 52.8661  12
   1   0  37 14931.2 429.469  22
  -1   0  37 15032.6 465.170   3
   1   0  37 15559.9 459.020   3
   1   0 -37 16297.1 470.313  10
  -1   0 -37 15808.0 461.528  12
  -1   0 -38 3842.32 167.898  12
   1   0  38 3801.16 168.707   3
  -1   0  38 3787.88 173.301   3
   1   0  38 3921.93 149.023  22
  -1   0 -39 548.752 61.5978  12
  -1   0  39 637.640 70.4415   3
   1   0  39 554.333 64.7342   3
   1   0  39 569.436 49.7055  22
  -1   0  40 13658.0 377.215   3
   1   0  40 13449.1 372.957   3
  -1   0  41 1725.84 89.7273   3
   1   0  41 1840.33 90.7181   3
  -1   0  42 44.4091 25.2550   3
   1   0  42 33.3516 25.8133   3
  -1   1  42 50.8726 23.0877   3
  -1  -1 -41 126.746 25.1681  12
  -1   1  41 148.595 35.2750   3
   1  -1  41 137.408 22.2292  22
  -1  -1 -40 205.918 38.7608  12
  -1   1  40 286.052 47.5564   3
   1  -1  40 163.037 30.9049  22
  -1  -1 -39 424.366 54.1920  12
  -1   1  39 498.904 61.3318   3
   1  -1  39 433.328 49.1478  22
   1  -1  38 55.1974 36.4159  22
  -1  -1 -38 72.3696 44.5820  12
  -1   1  38 96.0771 46.8325   3
  -1  -1 -37 600.097 71.7020  12
  -1   1  37 629.391 76.8958   3
   1  -1  37 638.496 67.4958  22
  -1  -1 -36 2757.75 152.365  12
  -1   1  36 3036.77 162.134   3
   1  -1  36 3094.67 147.958  22
   1  -1  35 544.839 70.0796  22
  -1   1  35 587.556 83.7859   3
  -1  -1 -35 573.773 80.5763  12
  -1  -1 -34 14383.4 459.183  12
   1  -1  34 14745.6 444.640  22
  -1   1  34 14578.8 466.921   3
   1   1 -33 2535.05 349.306   1
  -1  -1 -33 3548.68 413.088   1
   1   1 -33 3292.34 318.313  28
  -1   1  33 3305.21 181.456   3
  -1   1  33 3114.38 314.858  31
  -1  -1 -33 3284.15 179.837  12
   1  -1  33 2883.87 285.377  31
   1   1 -32 1139.87 234.928   1
  -1  -1 -32 1006.84 240.781   1
   1   1 -32 1143.95 203.244  28
  -1   1  32 1291.22 116.992   3
  -1  -1 -32 1145.95 112.516  12
  -1   1  32 964.541 180.190  31
   1  -1  32 738.311 155.535  31
   1   1 -31 7009.51 483.235  28
   1   1 -31 6498.45 568.958   1
  -1  -1 -31 6404.44 564.432   1
  -1   1  31 7364.26 294.713   3
  -1   1  31 7442.65 494.709  31
   1  -1  31 6106.56 426.774  31
  -1  -1 -31 7404.52 296.867  12
  -1   1  30 18286.7 853.891  31
  -1  -1 -30 18626.1 998.187   1
   1   1 -30 19541.3 1017.75   1
  -1  -1 -30 19631.6 593.575  12
  -1   1  30 20324.8 596.340   3
   1  -1  30 19058.8 842.062  32
  -1  -1 -30 19320.8 825.648  28
   1   1 -30 18964.2 847.643  28
  -1  -1 -30 18893.8 588.562   9
   1   1 -29 2263.49 326.202   1
  -1  -1 -29 2374.06 336.754   1
   1   1 -29 2326.73 275.195  28
  -1  -1 -29 2507.75 161.632   9
  -1   1  29 2620.82 285.336  31
   1  -1  29 2483.58 266.278  32
  -1  -1 -29 2553.33 264.941  28
  -1   1  29 2554.69 162.677   3
  -1  -1 -28 13824.1 837.825   1
   1   1 -28 14849.9 854.096   1
   1   1 -28 16518.6 752.027  28
  -1  -1 -28 15384.5 493.303   9
  -1   1  28 13658.7 711.174  31
   1  -1  28 14782.9 707.520  32
  -1  -1 -28 16119.8 719.355  28
  -1   1  28 15057.7 491.156   3
   1  -1  28 16057.7 449.582  18
   1   1 -27 3344.69 382.989   1
  -1  -1 -27 3236.48 389.746   1
   1   1 -27 2560.71 280.920  28
  -1  -1 -27 2808.93 173.602   9
  -1   1  27 3188.22 313.193  31
   1  -1  27 3076.96 295.631  32
  -1  -1 -27 3334.91 301.263  28
  -1   1  27 3272.55 181.893   3
   1  -1  27 3374.40 151.442  18
  -1   1  26 5114.42 230.916   3
  -1   1  26 5145.46 394.441  31
  -1  -1 -26 4785.39 450.188   1
   1   1 -26 5238.77 464.741   1
   1   1 -26 5152.15 407.043   6
  -1  -1 -26 4722.05 222.699   9
   1  -1  26 4695.96 358.419  32
  -1  -1 -26 5686.33 385.558  28
   1  -1  26 5187.59 199.788  18
   1   1 -26 5302.35 388.924  28
  -1   1  25 37026.8 976.768   3
  -1   1  25 35396.9 1251.48  31
  -1  -1 -25 36742.4 1408.86   1
   1   1 -25 35327.1 1387.75   1
   1   1 -25 36990.9 1290.72   6
  -1  -1 -25 36046.1 969.028   9
   1  -1  25 37353.0 1233.48  32
  -1  -1 -25 37742.3 1227.76  28
   1  -1  25 37073.1 928.818  18
   1   1 -25 36472.6 1249.18  28
   1  -1  24 6914.83 242.087  18
  -1  -1 -24 7948.54 443.170  28
   1   1 -24 7076.33 456.586   6
  -1   1  24 7307.28 278.271   3
  -1   1  24 7674.04 462.041  31
   1   1 -24 7208.03 423.304  30
  -1  -1 -24 6643.70 266.075   9
   1  -1  24 7490.24 435.004  32
  -1  -1 -24 7212.09 527.838   1
   1   1 -24 7701.33 537.610   1
   1   1 -24 7321.28 442.593  28
   1  -1  23 10749.0 321.660  18
  -1   1  23 10024.4 533.876  31
  -1  -1 -23 10112.5 616.156   1
   1   1 -23 10428.7 615.792   1
  -1   1  23 10820.5 357.503   3
  -1  -1 -23 11092.4 523.480  28
   1  -1  23 9731.00 504.541  32
   1   1 -23 10159.3 505.851  30
   1   1 -23 10320.1 527.954  28
   1   1 -23 10033.5 540.545   6
  -1  -1 -23 10198.8 346.773   9
  -1  -1 -22 8837.93 307.672   9
  -1  -1 -22 9248.14 464.476  28
  -1   1  22 9034.14 315.522   3
  -1  -1 -22 9462.11 569.176   1
   1   1 -22 9452.54 468.840  30
   1  -1  22 9327.03 469.783  32
   1   1 -22 9624.46 508.667   6
  -1   1  22 9752.11 501.629  31
  -1  -1 -21 1918.17 198.574  28
   1   1 -21 2331.99 215.469  30
  -1  -1 -21 1877.40 245.330   1
  -1  -1 -21 1985.86 119.942   9
   1  -1  21 2085.52 207.862  32
   1   1 -21 1742.59 210.461   6
  -1   1  21 2149.99 218.428  31
  -1  -1 -20 3028.90 307.796   1
   1  -1  20 3465.20 257.710  32
  -1  -1 -20 3163.17 246.064  28
   1   1 -20 3542.34 277.672   6
   1   1 -20 3557.58 258.713  30
  -1   1  20 3191.28 261.321  31
  -1  -1 -19 18036.1 774.706   1
   1  -1  19 18407.3 673.336  32
  -1  -1 -19 18570.6 670.575  28
   1   1 -19 17031.2 682.082   6
   1   1 -19 17770.8 658.133  30
  -1   1  19 18092.9 690.548  31
  -1  -1 -18 122.844 95.6084   1
   1  -1  18 210.411 76.4741  32
  -1  -1 -18 342.936 91.5393  28
   1   1 -18 153.034 77.4166   6
   1   1 -18 120.066 83.2842  30
  -1   1  18 337.089 94.7671  31
  -1  -1 -17 1904.07 218.354   1
  -1   1  17 1901.71 201.075  29
   1  -1  17 2200.06 186.631  32
  -1  -1 -17 2054.14 179.085  28
   1   1 -17 2033.29 191.613   6
   1   1 -17 2246.02 192.050  30
  -1   1  17 2127.27 196.292  31
  -1  -1 -16 979.819 153.357   1
  -1   1  16 1174.37 154.016  29
   1  -1  16 1036.43 130.310  32
  -1  -1 -16 1031.47 128.567  28
   1   1 -16 1275.75 147.260   6
   1   1 -16 1234.89 140.517  30
  -1   1  16 1161.29 143.759  31
  -1  -1 -15 12436.9 554.363   1
  -1   1  15 12387.0 527.210  29
   1  -1  15 13493.7 494.359  32
  -1  -1 -15 12688.4 478.890  28
   1   1 -15 13683.1 504.375   6
   1   1 -15 12445.4 477.325  30
  -1   1  15 12404.5 499.352  31
  -1  -1 -14 29869.5 956.764   1
  -1   1  14 30428.0 925.138  29
   1  -1  14 30196.3 877.373  32
  -1  -1 -14 27341.1 850.875  28
   1   1 -14 29291.9 874.084   6
   1   1 -14 28555.6 858.358  30
  -1   1  14 29268.7 889.175  31
  -1  -1 -13 211516. 5062.76   1
  -1   1  13 212949. 5030.62  29
   1  -1  13 209760. 4972.43  32
  -1  -1 -13 205701. 4946.01  28
   1   1 -13 209751. 4970.61   6
   1   1 -13 214065. 4957.19  30
  -1   1  13 208984. 4983.83  31
  -1  -1 -12 4340.53 271.572   1
  -1  -1 -12 4620.26 232.340  28
  -1   1  12 4628.78 270.029  29
   1  -1  12 4865.64 245.514  32
   1   1 -12 4959.36 245.129   6
   1   1 -12 4946.95 243.313  30
  -1   1  12 4202.40 239.264  31
  -1  -1 -11 74980.0 1872.49  28
  -1  -1 -11 74270.8 1952.70   1
  -1   1  11 75915.9 1950.27  29
   1  -1  11 74487.1 1890.97  32
   1   1 -11 76070.5 1881.01   6
  -1   1  11 74160.7 1900.46  31
   1   1 -11 77921.5 1884.18  30
  -1  -1 -10 49303.4 1350.96   1
  -1  -1 -10 49998.2 1279.28  28
  -1   1  10 49583.3 1347.95  29
   1  -1  10 50056.3 1302.71  32
   1   1 -10 50989.9 1284.33   6
  -1  -1 -10 47914.2 1217.16   5
  -1   1  10 50469.5 1311.20  31
   1   1 -10 51745.5 1290.65  30
  -1  -1  -9 39309.8 1079.18   1
  -1  -1  -9 38667.2 1013.95  28
  -1   1   9 39359.5 1086.56  29
   1  -1   9 38119.0 1032.31  32
   1   1  -9 38710.2 1013.81   6
  -1  -1  -9 38079.4 968.165   5
  -1   1   9 39248.8 1044.02  31
   1   1  -9 38959.1 1020.76  30
   1   1  -8 192332. 4527.86   6
  -1   1   8 194081. 4566.88  31
  -1  -1  -8 189851. 4590.60   1
  -1  -1  -8 191189. 4533.21  28
  -1   1   8 195325. 4602.90  27
  -1   1   8 197579. 4615.98  29
   1  -1   8 200842. 4561.03  32
  -1  -1  -8 197118. 4499.24   5
   1   1  -8 194759. 4542.33  30
   1   1  -7 110545. 2664.20   6
  -1   1   7 113840. 2704.08  31
  -1  -1  -7 111966. 2670.22  28
  -1   1   7 113692. 2748.11  29
   1   1  -7 114165. 2681.81  30
   1  -1   7 111411. 2690.98  32
  -1  -1  -7 113356. 2645.67   5
  -1  -1  -7 113067. 2716.16   1
  -1   1   7 112983. 2737.16  27
  -1  -1  -6 272443. 6215.34  28
  -1   1   6 272032. 6291.98  29
  -1   1   6 265369. 6279.87  27
   1   1  -6 270827. 6221.28  30
  -1   1   6 271122. 6245.20  31
  -1  -1  -6 264702. 6196.05   5
  -1  -1  -6 274711. 6250.85   1
  -1  -1  -5 443979. 10273.4  27
  -1  -1  -5 453658. 10301.7  28
  -1   1   5 447621. 10376.8  29
  -1  -1  -5 452710. 10296.1   5
  -1   1   5 455231. 10330.3  31
   1   1  -5 452576. 10309.8  30
  -1  -1  -5 452501. 10324.0   1
  -1   1   5 456050. 10368.7  27
  -1   1   4 162262. 3865.76  29
  -1  -1  -4 159678. 3762.46  27
  -1  -1  -4 166465. 3794.08  28
   1   1  -4 167569. 3804.09  30
  -1  -1  -4 158019. 3799.80   1
  -1   1   4 161212. 3856.28  27
  -1  -1  -4 168905. 3799.05   5
  -1   1   3 74249.5 1739.09  29
  -1  -1  -3 68308.0 1633.06  27
  -1  -1  -3 65460.8 1655.59   1
   1   1  -3 71503.6 1674.68  30
  -1  -1  -3 69133.3 1672.72   5
  -1   1   3 70325.2 1724.36  27
  -1  -1  -2 292430. 6842.11  27
  -1   1   2 310832. 6947.76  29
  -1  -1  -2 296140. 6826.82  29
   1  -1   2 298147. 6934.57   8
   1   1  -2 306966. 6830.50   7
  -1  -1  -2 297012. 6858.20   1
  -1   1   2 306483. 6938.13  27
  -1   1   1 103152. 2414.83  27
  -1  -1  -1 99822.6 2312.74  29
  -1   1   1 99647.2 2414.06  29
   1   1  -1 102852. 2305.78   7
   1  -1   1 100727. 2416.61   8
  -1  -1  -1 94130.3 2328.42   1
  -1  -1  -1 99389.1 2329.71  27
  -1  -1   0 49331.4 1175.90  29
  -1   1   0 50349.4 1262.81  27
   1   1   0 50482.4 1157.86   7
   1   1   0 49434.3 1171.73   8
   1  -1   0 49430.6 1266.99   8
   1  -1   0 48065.7 1185.49   1
  -1  -1   0 46322.8 1180.62   1
  -1  -1   0 49986.0 1192.51  27
   1  -1  -1 97911.8 2334.41   1
  -1   1  -1 99362.4 2410.03  27
  -1   1  -1 98838.0 2391.65  28
  -1  -1   1 102778. 2333.53  29
   1   1   1 96670.9 2304.79   8
   1  -1  -1 105063. 2380.42   7
  -1  -1   1 101933. 2348.90  27
  -1  -1   2 316938. 6972.60  29
   1  -1  -2 292183. 6961.19   1
  -1   1  -2 302531. 7024.04  28
  -1   1  -2 307815. 7047.08  27
   1  -1  -2 306946. 7004.27   7
  -1  -1   3 70463.4 1668.68  29
   1  -1  -3 68555.1 1662.17   1
   1  -1  -3 69318.7 1673.75  30
  -1   1  -3 67424.6 1706.29  28
   1  -1  -3 70681.2 1691.56   7
  -1  -1   4 170009. 3843.00  29
   1  -1  -4 158545. 3831.20   1
   1  -1  -4 167808. 3837.61  30
  -1   1  -4 164596. 3877.31  28
   1  -1  -4 163736. 3855.62   7
  -1  -1   5 463833. 10212.7  29
   1  -1  -5 429819. 10202.2   1
   1  -1  -5 450532. 10220.1   7
   1  -1  -5 443705. 10196.1  30
   1   1   5 438372. 10180.3  32
  -1  -1   5 447722. 10216.3  31
  -1   1  -5 456467. 10243.6  28
  -1   1  -6 261229. 6114.04  28
  -1  -1   6 270946. 6097.25  29
   1  -1  -6 255426. 6067.27  30
   1  -1  -6 262674. 6098.34   7
   1   1   6 265064. 6056.73  32
  -1  -1   6 262762. 6093.72  31
   1  -1  -6 265874. 6098.81   1
  -1   1  -7 110639. 2673.30  28
   1  -1  -7 113253. 2669.00   1
  -1  -1   7 107841. 2649.15  31
   1  -1  -7 104198. 2620.75  30
   1  -1  -7 109740. 2655.64   7
   1   1   7 109884. 2613.32  32
   1   1   8 190878. 4414.87  32
   1  -1  -8 188180. 4476.87   1
   1   1   9 37503.2 982.750  32
   1  -1  -9 37715.7 1051.66   1
   1   1  10 48858.9 1256.83  32
   1  -1 -10 49610.1 1335.03   1
   1  -1 -11 75829.9 1971.18   1
   1   1  11 74281.1 1872.36  32
   1  -1 -11 76583.0 1913.55   6
   1   1  11 77294.8 1887.62  31
   1  -1 -12 4854.24 288.604   1
   1   1  12 4594.93 227.428  32
   1  -1 -12 4649.93 250.559   6
   1   1  12 4872.00 238.487  31
   1  -1 -13 211997. 5072.21   1
   1   1  13 205776. 4943.02  32
   1  -1 -13 208972. 4989.40   6
   1   1  13 215997. 4960.77  31
   1  -1 -14 29866.0 954.092   1
   1   1  14 27637.0 831.547  32
   1  -1 -14 29033.6 879.126   6
   1   1  14 29080.0 852.095  31
   1  -1 -15 12055.1 549.276   1
   1   1  15 12893.4 475.948  31
   1  -1 -15 12511.0 495.112   6
   1   1  15 12764.3 466.247  32
   1  -1 -16 1087.13 165.278   1
  -1   1 -16 1184.09 153.635  28
   1   1  16 998.193 119.032  32
   1   1  16 1291.47 137.761  31
   1  -1 -16 1179.08 150.272   6
   1  -1 -17 2069.47 230.559   1
  -1   1 -17 2200.80 207.090  28
   1   1  17 2250.95 179.313  32
   1   1  17 2302.87 186.143  31
   1  -1 -17 2218.59 204.986   6
   1  -1 -18 17.8622 75.3065   1
  -1   1 -18 111.069 88.1181  28
   1   1  18 116.196 75.4025  32
   1   1  18 54.7448 58.3985  31
   1  -1 -18 92.3967 78.6979   6
   1  -1 -19 18499.0 785.153   1
  -1   1 -19 17698.1 707.097  28
   1   1  19 18353.7 653.626  32
   1  -1 -19 18051.8 704.401   6
   1   1  19 18263.2 662.508  31
   1  -1 -20 3206.48 311.069   1
   1  -1 -20 3510.72 256.511  28
  -1   1 -20 3197.32 269.426  28
   1   1  20 3138.95 237.425  32
   1  -1 -20 3319.83 273.194   6
   1   1  20 3371.93 246.955  31
   1  -1 -21 2174.75 264.670   1
   1  -1 -21 2077.76 204.249  28
   1   1  21 2063.01 197.843  32
  -1   1 -21 2136.88 230.997  28
   1  -1 -21 2259.14 238.372   6
   1   1  21 2327.13 210.569  31
   1  -1 -22 9465.09 509.937   6
   1  -1 -22 9059.76 567.475   1
   1  -1 -22 9041.84 454.377  28
  -1  -1  22 9458.35 312.803  22
  -1  -1  22 9618.15 323.222   3
  -1   1 -22 8796.13 305.315   9
  -1   1 -22 9834.45 517.773  28
   1   1  22 9716.79 466.804  32
   1   1  22 9552.46 469.867  31
   1  -1 -23 10564.4 557.769   6
   1  -1 -23 10317.1 626.685   1
  -1   1 -23 11070.6 637.859   1
   1  -1 -23 11538.1 524.093  28
  -1  -1  23 10158.1 339.681  22
  -1  -1  23 10557.2 353.670   3
  -1   1 -23 9867.96 336.646   9
  -1   1 -23 10609.6 555.543  28
   1   1  23 11361.7 518.573  32
   1   1  23 10258.1 502.812  31
   1  -1 -24 6990.84 454.081   6
   1  -1 -24 7258.53 526.252   1
  -1   1 -24 7683.82 535.705   1
   1  -1 -24 6637.17 398.579  28
  -1  -1  24 6656.25 256.396  22
  -1  -1  24 6799.69 268.179   3
  -1   1 -24 6931.03 262.108   9
  -1   1 -24 7146.79 452.098  28
   1   1  24 7467.02 417.061  32
   1   1  24 6434.49 394.053  31
   1  -1 -25 37631.6 1286.19   6
   1  -1 -25 36608.6 1390.03   1
  -1   1 -25 37635.0 1416.96   1
   1  -1 -25 37301.2 1193.91  28
  -1  -1  25 36611.1 940.998  22
  -1  -1  25 35491.4 952.150   3
  -1   1 -25 33809.1 932.826   9
  -1   1 -25 37750.6 1275.21  28
   1   1  25 35949.3 1184.43  32
   1   1  25 35152.6 1177.36  31
   1  -1 -26 5841.48 429.638   6
  -1   1 -26 5745.75 496.342   1
   1  -1 -26 4890.89 458.349   1
   1  -1 -26 4751.84 349.792  28
  -1  -1  26 5080.31 219.185  22
  -1  -1  26 4945.06 226.777   3
  -1   1 -26 4844.67 220.297   9
  -1   1 -26 5518.15 413.381  28
   1   1  26 5270.46 367.699  32
   1   1  26 4940.92 355.080  31
   1  -1 -27 3371.13 338.511   6
   1  -1 -27 2748.29 348.905   1
  -1   1 -27 2546.25 347.180   1
   1  -1 -27 3018.65 281.700  28
  -1  -1  27 3144.27 167.403  22
  -1  -1  27 2852.12 171.400   3
  -1   1 -27 3346.46 331.100  28
   1   1  27 3623.80 305.483  32
  -1   1 -27 2984.91 167.741   9
   1   1  27 2831.02 273.131  31
   1  -1 -28 16644.0 887.328   1
  -1   1 -28 16516.2 903.779   1
  -1  -1  28 15170.0 471.112  22
  -1   1 -28 14975.4 477.038   9
   1  -1 -28 14332.4 671.792  28
  -1   1 -28 15588.0 764.769  28
   1   1  28 14799.6 684.967  31
   1  -1 -28 15526.5 776.456   6
   1  -1 -29 1999.43 315.617   1
  -1   1 -29 2968.68 382.641   1
  -1  -1  29 2546.61 151.677  22
  -1   1 -29 2726.48 164.006   9
   1  -1 -29 2875.91 277.826  28
  -1   1 -29 3042.30 317.378  28
   1   1  29 2548.25 266.010  31
   1  -1 -29 2507.95 302.832   6
   1  -1 -30 19317.9 812.302  28
  -1  -1  30 19482.5 569.490  22
  -1   1 -30 19276.0 579.317   9
   1   1  30 19386.0 820.608  31
  -1  -1  30 18273.2 847.994  31
  -1   1 -30 19642.4 887.793  28
  -1   1 -30 18860.2 1016.61   1
   1  -1 -30 20179.2 1017.42   1
   1  -1 -31 6490.88 435.794  28
  -1  -1  31 7469.73 280.751  22
   1   1  31 6809.43 449.827  31
  -1   1 -31 7404.02 507.847  28
  -1  -1  31 6264.49 468.533  31
  -1   1 -31 7374.70 292.569   9
  -1   1 -31 7506.04 610.550   1
   1  -1 -31 8497.70 622.656   1
  -1  -1  32 1037.32 95.6248  22
  -1  -1  32 1070.02 194.792  31
   1   1  32 1141.03 183.630  31
  -1   1 -32 869.950 181.670  28
   1  -1 -32 990.020 172.309  28
  -1   1 -32 987.960 106.618   9
   1  -1 -32 623.294 193.547   1
  -1   1 -32 1039.31 242.442   1
  -1   1 -33 3363.59 180.524   9
  -1  -1  33 3067.40 312.024  31
   1   1  33 2911.16 287.396  31
  -1   1 -33 3285.45 328.710  28
  -1   1 -33 3575.54 420.909   1
   1  -1 -33 3098.58 390.284   1
  -1  -1  33 3367.50 169.130  22
   1   1  34 13567.6 407.151  22
  -1  -1  34 14240.2 431.309  22
   1  -1 -34 14460.0 456.311  10
   1   1  35 461.921 56.8153  22
  -1  -1  35 637.485 72.3642  22
   1  -1 -35 613.910 79.3484  10
  -1   1 -36 3013.17 161.120  12
  -1  -1  36 2908.70 140.163  22
   1   1  36 2693.50 123.312  22
  -1   1 -37 738.117 82.7750  12
   1   1  37 748.365 77.9192   3
  -1  -1  37 758.988 67.4096  22
  -1   1 -38 142.402 48.7498  12
   1   1  38 112.954 48.9307   3
  -1  -1  38 64.7617 31.9152  22
   1   1  39 496.950 59.3479   3
  -1   1 -39 449.124 58.1192  12
   1   1  40 260.414 44.6015   3
  -1   1 -40 243.834 41.6868  12
   1   1  41 172.091 36.0929   3
  -1   1 -41 124.001 28.8786  12
   1   1  42 35.5974 21.5848   3
  -1  -2 -42 5158.13 156.716   4
   1  -2  41 1673.54 74.0029  22
  -1   2  41 1888.13 81.5222   3
   1  -2  41 1922.78 82.3815   3
   1  -2  40 3226.86 120.942  22
  -1   2  40 3568.74 130.442   3
   1  -2  40 3296.20 126.585   3
  -1  -2 -39 2082.20 100.913  12
   1  -2  39 2338.05 111.262   3
  -1   2  39 2448.16 116.026   3
   1  -2  39 2350.46 109.361  22
  -1   2  38 182.584 49.5409   3
   1  -2  38 181.491 47.5054   3
  -1  -2 -38 204.400 44.9802  12
   1  -2  38 228.797 45.6659  22
   1  -2  37 6191.91 223.855  22
  -1  -2 -37 5996.11 221.806  12
   1  -2  37 6180.79 227.883   3
  -1   2  37 6388.66 234.546   3
   1  -2  36 3020.86 148.183  22
  -1  -2 -36 3038.94 150.721  12
   1  -2  36 2910.43 148.026   3
  -1   2  36 2765.04 150.689   3
   1  -2  35 3025.88 152.911  22
  -1  -2 -35 2642.37 147.943  12
  -1   2  35 2844.47 157.207   3
   1  -2  34 1175.67 99.3183  22
  -1  -2 -34 1042.53 100.303  12
  -1   2  34 1306.46 110.547   3
  -1   2  33 46.2838 54.2198   3
   1  -2  33 104.715 41.4293  18
  -1   2  32 1168.86 198.984  31
   1  -2  32 1335.52 194.490  31
  -1   2  32 1387.81 119.199   3
   1  -2  32 1598.61 102.682  18
  -1  -2 -32 1356.11 118.445  12
  -1  -2 -32 1070.58 244.103   1
   1   2 -32 1178.74 255.892   1
   1   2 -32 1415.13 225.783  28
  -1  -2 -31 28398.0 800.331  12
   1  -2  31 29164.7 761.008  18
   1   2 -31 30496.9 1140.74  28
  -1   2  31 27887.7 800.138   3
  -1   2  31 28114.0 1101.93  31
   1  -2  31 29343.5 757.270  25
   1   2 -31 30586.6 1315.57   1
  -1  -2 -31 28435.1 1276.73   1
   1  -2  31 26673.8 1034.13  31
  -1  -2 -30 28214.8 781.199  12
   1  -2  30 28040.7 736.589  25
   1  -2  30 26132.5 1007.61  31
   1   2 -30 28036.5 1098.24  28
   1   2 -30 27813.9 1263.91   1
  -1  -2 -30 24790.9 1203.91   1
  -1   2  30 27649.3 779.633   3
   1  -2  30 28051.0 738.469  18
   1  -2  30 25620.0 1030.51  32
  -1   2  30 27146.4 1078.05  31
   1  -2  29 5942.37 229.413  25
   1  -2  29 5182.94 384.049  31
  -1  -2 -29 5933.90 260.532  12
   1   2 -29 6557.07 557.368   1
  -1  -2 -29 6178.36 533.673   1
  -1   2  29 6019.62 260.522   3
   1  -2  29 6260.98 233.733  18
   1  -2  29 5098.83 396.038  32
  -1   2  29 5913.89 440.061  31
   1  -2  28 17893.6 517.607  25
   1  -2  28 16464.5 741.247  31
  -1   2  28 17120.6 800.754  31
  -1  -2 -28 18275.3 554.912  12
   1   2 -28 17775.7 946.354   1
  -1  -2 -28 17761.5 953.204   1
  -1   2  28 17921.2 550.957   3
   1  -2  28 18503.8 517.736  18
   1  -2  28 17378.4 793.135  32
   1  -2  27 2303.97 256.786  32
  -1  -2 -27 2796.18 172.321   9
   1  -2  27 3179.07 154.650  25
  -1  -2 -27 2925.48 174.436  12
  -1   2  27 3166.58 175.360   3
   1  -2  27 2888.63 273.233  31
  -1   2  27 2817.20 299.160  31
   1  -2  27 2979.95 148.868  18
  -1  -2 -27 2560.69 345.520   1
   1   2 -27 2648.11 355.314   1
  -1  -2 -26 10273.0 361.096  12
  -1   2  26 9870.29 353.854   3
   1  -2  26 9434.27 507.822  31
  -1   2  26 10029.2 560.234  31
  -1  -2 -26 9831.88 356.040   9
  -1  -2 -26 9612.72 656.665   1
   1  -2  26 9511.79 546.591  32
   1  -2  26 10012.7 324.992  18
   1  -2  25 5458.00 210.919  18
  -1  -2 -25 5036.99 456.524   1
  -1  -2 -25 5263.17 234.271   9
  -1  -2 -25 5605.07 242.830  12
  -1   2  25 5382.22 393.228  31
   1  -2  25 4871.44 347.949  31
  -1   2  25 5475.56 235.022   3
  -1  -2 -25 5363.16 344.087  28
   1  -2  25 5003.74 372.411  32
  -1  -2 -24 10388.7 648.786   1
  -1  -2 -24 11062.8 372.012  12
   1  -2  24 10604.6 518.041  31
  -1   2  24 11129.5 570.080  31
   1   2 -24 10053.5 552.087  28
   1  -2  24 9897.62 328.661  18
  -1   2  24 10774.1 363.069   3
  -1  -2 -24 10936.4 505.563  28
   1  -2  24 10587.5 543.194  32
  -1  -2 -23 11641.2 511.668  28
  -1  -2 -23 11328.1 658.824   1
   1   2 -23 10905.7 521.522  30
  -1   2  23 11608.7 571.639  31
   1  -2  23 10786.3 515.846  31
   1   2 -23 11365.2 576.187  28
   1  -2  23 10861.5 339.044  18
  -1   2  23 10667.3 361.385   3
   1  -2  23 10148.3 526.803  32
  -1  -2 -23 10840.0 372.700  12
   1  -2  22 20971.8 819.392  32
   1   2 -22 22526.5 868.335   6
  -1  -2 -22 21750.1 964.013   1
   1   2 -22 22037.9 811.938  30
  -1   2  22 22081.3 857.317  31
   1  -2  22 22394.4 809.340  31
   1   2 -22 23171.3 873.479  28
  -1   2  22 22614.1 633.360   3
   1  -2  22 23025.0 608.797  18
  -1  -2 -22 23148.8 798.416  28
  -1  -2 -22 23130.9 646.130  12
  -1  -2 -21 11088.5 621.690   1
   1   2 -21 10788.9 532.084  28
   1  -2  21 10438.7 324.659  18
   1  -2  21 10730.3 487.530  31
  -1   2  21 10959.4 527.429  31
   1   2 -21 10229.0 519.374   6
  -1   2  21 10567.4 346.556   3
  -1  -2 -21 10818.2 472.442  28
   1   2 -21 10248.3 485.570  30
   1   2 -20 16906.0 647.746  30
  -1  -2 -20 17143.4 780.308   1
  -1  -2 -20 17188.7 627.531  28
   1   2 -20 17214.4 689.337  28
   1   2 -20 16541.2 678.317   6
  -1   2  20 16269.3 673.368  31
   1  -2  20 16921.8 640.470  31
   1   2 -19 20802.1 750.000  30
  -1  -2 -19 22706.4 911.157   1
  -1  -2 -19 22201.5 740.223  28
   1   2 -19 21849.8 803.589  28
  -1   2  19 22349.3 833.836  29
   1   2 -19 22280.9 799.191   6
  -1   2  19 22004.6 795.791  31
   1  -2  19 22450.1 760.051  31
   1   2 -18 13204.4 524.813  30
  -1  -2 -18 13035.3 635.345   1
  -1  -2 -18 13143.1 504.427  28
   1   2 -18 13524.0 567.882  28
  -1   2  18 13950.1 586.994  29
   1   2 -18 12803.3 545.810   6
  -1   2  18 12694.5 548.048  31
   1  -2  18 13535.5 525.407  31
   1   2 -17 14768.6 554.232  30
  -1  -2 -17 14485.3 662.793   1
  -1  -2 -17 14692.4 531.025  28
   1   2 -17 14974.7 591.064  28
  -1   2  17 14819.4 608.074  29
   1   2 -17 15407.7 583.821   6
  -1   2  17 14475.0 579.230  31
   1  -2  17 15030.1 552.302  31
   1   2 -16 30688.1 930.670  30
  -1  -2 -16 29525.3 1055.17   1
  -1  -2 -16 30965.5 907.261  28
  -1   2  16 31118.9 1001.72  29
   1   2 -16 31244.5 979.768  28
   1   2 -16 31436.4 959.440   6
  -1   2  16 31368.4 970.590  31
   1  -2  16 32870.0 940.226  31
   1   2 -15 70773.8 1822.35  30
  -1  -2 -15 71388.9 1970.24   1
  -1  -2 -15 69466.2 1784.69  28
  -1   2  15 71232.6 1899.88  29
   1   2 -15 69351.1 1835.31   6
   1  -2  15 71260.5 1817.81  31
  -1   2  15 69120.4 1851.76  31
   1   2 -14 43608.1 1198.76  30
  -1  -2 -14 44384.5 1329.19   1
  -1  -2 -14 43675.4 1167.74  28
  -1   2  14 43294.4 1274.97  29
   1   2 -14 42565.3 1203.20   6
   1  -2  14 45436.2 1200.17  31
  -1   2  14 43109.3 1227.12  31
   1   2 -13 46336.4 1241.17  30
  -1  -2 -13 43046.4 1344.92   1
  -1  -2 -13 45716.9 1207.46  28
  -1   2  13 46552.4 1326.26  29
   1   2 -13 46963.1 1249.66   6
   1  -2  13 47590.2 1240.44  31
  -1   2  13 46110.0 1271.07  31
   1   2 -12 2828.63 182.666  30
  -1  -2 -12 2578.62 221.565   1
  -1  -2 -12 2932.86 165.789  28
  -1   2  12 2875.39 219.639  29
   1   2 -12 2804.88 179.426   6
  -1   2  12 2918.87 194.286  31
   1  -2  12 2952.07 178.064  31
   1   2 -11 68561.3 1691.23  30
  -1  -2 -11 67265.6 1801.86   1
  -1  -2 -11 66393.5 1654.80  28
  -1   2  11 67160.1 1782.67  29
  -1   2  11 65325.2 1715.52  31
   1  -2  11 69342.9 1689.82  31
   1   2 -11 65514.6 1680.58   6
  -1  -2 -10 130561. 2946.03   5
   1   2 -10 122862. 2934.23   6
  -1  -2 -10 120266. 2906.18  28
   1   2 -10 120906. 2943.86  30
  -1   2  10 120930. 2974.70  31
   1  -2  10 124143. 2943.79  31
  -1   2  10 123072. 3024.76  27
  -1  -2 -10 121774. 3052.88   1
  -1   2  10 123380. 3043.03  29
   1   2  -9 1577.65 112.875   6
  -1  -2  -9 1557.46 120.061   5
  -1  -2  -9 1607.05 105.975  28
   1   2  -9 1495.73 120.995  30
   1  -2   9 1430.03 125.343  32
  -1   2   9 1443.39 124.815  31
  -1   2   9 1557.08 149.301  27
  -1  -2  -9 1502.62 154.461   1
  -1   2   9 1559.91 151.025  29
  -1  -2  -8 72432.1 1853.05   1
   1   2  -8 73388.8 1759.37  30
  -1   2   8 71937.2 1786.02  31
   1  -2   8 74303.5 1795.34  32
  -1  -2  -8 73332.3 1723.44  28
  -1  -2  -8 66221.6 1661.32  27
  -1   2   8 74660.4 1847.18  27
   1   2  -8 71996.9 1737.79   6
  -1  -2  -8 80787.8 1782.38   5
  -1   2   8 74258.9 1863.05  29
  -1  -2  -7 32360.6 944.247   1
  -1  -2  -7 32199.2 831.191  28
   1   2  -7 33026.1 868.721  30
  -1   2   7 32189.5 890.675  31
   1  -2   7 34539.4 902.827  32
  -1   2   7 31885.6 938.646  27
  -1  -2  -7 34319.2 888.155   5
   1   2  -7 32179.1 842.258   6
  -1   2   7 34322.7 966.763  29
  -1  -2  -6 3434.03 202.523   1
   1   2  -6 2979.43 154.948  30
   1  -2   6 3380.12 178.429  32
  -1   2   6 3282.82 171.815  31
   1   2  -6 3078.42 137.432   6
  -1   2   6 3212.08 198.342  27
  -1  -2  -6 3520.17 177.580   5
  -1   2   6 3325.99 211.578  29
  -1   2   5 56774.9 1499.00  29
   1   2  -5 56728.3 1393.41  30
   1  -2   5 56988.2 1425.08  32
   1   2  -5 56032.4 1352.08   6
  -1   2   5 55107.5 1476.13  27
  -1  -2  -5 59256.2 1431.40   5
  -1  -2  -5 56336.2 1461.02   1
  -1  -2  -4 114990. 2800.68   1
  -1   2   4 118020. 2848.71  29
   1  -2   4 116468. 2774.54  32
   1   2  -4 116761. 2686.68   6
  -1   2   4 117111. 2829.11  27
  -1  -2  -4 118767. 2777.36   5
   1   2  -4 113434. 2736.10  30
  -1  -2  -3 10565.8 377.044   1
   1   2  -3 10620.3 285.882   6
   1  -2   3 10759.6 358.018  32
  -1   2   3 10593.3 401.960  27
  -1   2   3 10803.7 411.492  29
   1   2  -3 10573.6 333.025  30
  -1   2   2 5625.79 275.953  29
  -1   2   2 5847.08 271.040  27
   1   2  -2 5601.66 212.051  30
  -1  -2  -2 5609.78 244.807   1
  -1  -2  -1 140655. 3263.30   1
  -1   2   1 134261. 3296.74  27
   1  -2   1 136698. 3265.63   1
  -1  -2   0 148129. 3395.38   1
  -1  -2   0 139037. 3384.79   5
  -1   2   0 144048. 3437.52  27
   1  -2   0 142231. 3394.36   1
   1  -2  -1 139328. 3256.40   1
  -1  -2   1 136218. 3247.97   5
  -1   2  -1 132989. 3255.49  28
  -1   2  -1 138009. 3301.38  27
  -1  -2   1 138443. 3249.49   1
  -1  -2   2 5681.72 247.081   1
  -1  -2   2 5834.08 252.729   5
  -1   2  -2 5823.62 260.096  28
  -1   2  -2 5961.32 281.352  27
   1  -2  -2 6136.88 220.441  30
   1  -2  -2 5678.34 248.489   1
  -1  -2   3 10655.2 377.420   5
   1  -2  -3 10504.9 378.741   1
  -1   2  -3 11331.7 392.947  28
  -1   2  -3 10737.4 410.778  27
   1  -2  -3 10576.2 333.833  30
  -1  -2   4 113901. 2821.27   5
   1  -2  -4 117215. 2832.74   1
   1  -2  -4 120527. 2770.96  30
  -1   2  -4 116316. 2838.99  28
   1   2   4 118488. 2737.42  32
   1  -2  -5 57481.0 1376.16  30
   1  -2  -5 56109.3 1440.03   1
  -1  -2   5 55613.3 1424.85   5
  -1   2  -5 54452.3 1443.60  28
   1   2   5 55049.8 1339.03  32
   1  -2  -6 3528.66 166.168  30
   1  -2  -6 3377.03 198.766   1
  -1  -2   6 3204.35 184.713   5
  -1   2  -6 3127.78 196.707  28
   1   2   6 3200.54 139.637  32
  -1  -2   6 3264.51 173.755  31
   1  -2  -7 34055.1 875.076  30
  -1  -2   7 32390.1 909.976   5
   1  -2  -7 32817.0 942.558   1
  -1  -2   7 32824.2 898.677  31
   1   2   7 32580.3 838.363  32
  -1   2  -7 33134.4 943.020  28
  -1   2  -8 71419.0 1864.38  28
  -1  -2   8 69812.1 1826.00   5
   1  -2  -8 72534.9 1881.38   1
  -1  -2   8 75538.8 1829.85  31
   1   2   8 73449.6 1759.94  32
   1  -2  -8 75039.0 1796.39  30
  -1   2  -9 1695.90 157.515  28
  -1  -2   9 1409.19 127.521   5
   1  -2  -9 1703.76 162.073   1
  -1  -2   9 1475.41 129.332  31
   1   2   9 1723.01 109.269  32
   1  -2  -9 1580.32 123.365  30
  -1   2 -10 120048. 3009.36  28
  -1  -2  10 116752. 2947.16   5
   1  -2 -10 121903. 3034.57   1
  -1  -2  10 121495. 2963.62  31
   1   2  10 124436. 2927.54  31
   1   2  10 124691. 2899.89  32
   1  -2 -10 124929. 2932.97  30
  -1   2 -11 64500.0 1750.06  28
  -1  -2  11 64994.3 1686.19   5
   1  -2 -11 64477.0 1776.89   1
   1   2  11 66368.4 1674.74  31
  -1  -2  11 68056.2 1714.66  31
   1   2  11 66597.4 1644.83  32
   1  -2 -11 69005.6 1685.06  30
  -1   2 -12 2911.67 217.714  28
  -1  -2  12 2832.31 181.928   5
   1  -2 -12 2748.08 225.030   1
  -1  -2  12 3228.45 206.058  31
   1   2  12 3128.52 187.350  31
   1   2  12 2940.71 167.364  32
   1  -2 -12 2916.66 188.872  30
  -1   2 -13 44901.0 1306.72  28
  -1  -2  13 44589.2 1222.87   5
   1  -2 -13 46190.4 1353.68   1
  -1  -2  13 45754.6 1269.56  31
   1   2  13 46685.4 1233.87  31
   1   2  13 45890.8 1206.53  32
   1  -2 -13 47071.0 1242.10  30
  -1   2 -14 41402.1 1254.73  28
  -1  -2  14 42884.0 1162.04   5
   1  -2 -14 41658.7 1299.12   1
   1   2  14 44133.6 1183.31  31
  -1  -2  14 42941.1 1216.03  31
   1   2  14 42868.7 1151.27  32
   1  -2 -14 44217.1 1190.10  30
  -1   2 -15 69167.7 1918.94  28
  -1  -2  15 69588.8 1799.01   5
   1  -2 -15 71019.4 1986.45   1
   1   2  15 73249.5 1839.93  31
  -1  -2  15 70189.4 1875.00  31
   1   2  15 71548.0 1808.18  32
   1  -2 -15 71964.4 1841.15  30
  -1   2 -16 29798.3 1000.65  28
   1  -2 -16 31372.8 938.162  30
  -1  -2  16 31186.4 970.500  31
   1   2  16 30678.8 925.896  31
   1   2  16 31163.3 908.381  32
   1  -2 -16 31810.6 1073.98   1
  -1  -2  16 31087.6 886.927   5
   1  -2 -17 15504.9 566.464  30
  -1  -2  17 14835.0 589.293  31
   1   2  17 15232.7 559.520  31
   1   2  17 15506.0 543.772  32
   1  -2 -17 15594.7 680.019   1
  -1  -2  17 14322.9 503.491   5
   1  -2 -18 13787.3 539.148  30
  -1  -2  18 12932.2 554.241  31
   1   2  18 13539.6 528.063  31
   1   2  18 12861.8 502.842  32
   1  -2 -18 13680.7 649.884   1
  -1  -2  18 13380.8 464.709   5
   1  -2 -19 23690.6 787.162  30
   1   2  19 23328.5 761.173  32
   1  -2 -19 20895.5 902.745   1
  -1  -2  19 21807.0 803.765  31
   1   2  19 22888.0 775.126  31
   1  -2 -20 17748.3 805.433   1
   1  -2 -20 17536.8 646.698  28
  -1  -2  20 17563.0 695.346  31
   1   2  20 16698.4 649.462  31
   1  -2 -20 17978.1 666.400  30
   1   2  20 17192.8 636.303  32
   1  -2 -21 10966.0 500.324  30
   1  -2 -21 10046.2 600.476   1
   1  -2 -21 11081.1 481.054  28
  -1  -2  21 11021.2 350.712   3
  -1  -2  21 11679.3 543.161  31
   1   2  21 11076.6 496.618  31
  -1  -2  21 10251.0 339.622  18
  -1  -2  21 10636.1 348.085  22
  -1   2 -21 10269.7 333.327   9
   1   2  21 11201.1 488.751  32
   1  -2 -22 22345.3 814.453  30
   1  -2 -22 21492.3 960.417   1
   1  -2 -22 21838.4 777.985  28
  -1  -2  22 22312.4 623.133   3
  -1  -2  22 22608.5 851.980  31
   1   2  22 21812.3 799.069  31
  -1  -2  22 21654.6 612.413  18
  -1  -2  22 22028.1 619.486  22
  -1   2 -22 22158.5 607.959   9
   1   2  22 23619.8 804.899  32
   1  -2 -23 10767.8 649.672   1
   1  -2 -23 11270.4 512.690  28
  -1  -2  23 10872.9 361.947  22
  -1  -2  23 11129.5 563.695  31
   1   2  23 10547.4 512.261  31
  -1  -2  23 10972.6 364.468   3
   1  -2 -23 11719.3 539.971  30
  -1   2 -23 10613.9 350.264   9
   1   2  23 10912.8 506.462  32
   1  -2 -24 10362.4 651.622   1
   1  -2 -24 10852.5 508.435  28
  -1  -2  24 10316.7 356.966   3
  -1  -2  24 10505.3 357.275  22
  -1   2 -24 10884.7 595.277  28
  -1   2 -24 10383.7 347.127   9
   1   2  24 10729.2 521.117  31
  -1  -2  24 11249.6 570.787  31
   1   2  24 10494.0 509.144  32
   1  -2 -25 5311.58 465.629   1
   1  -2 -25 4986.06 339.866  28
  -1  -2  25 5553.47 237.585   3
  -1  -2  25 5491.80 235.390  22
  -1   2 -25 6106.95 439.319  28
  -1   2 -25 5202.89 224.130   9
   1   2  25 5821.34 377.534  31
  -1  -2  25 5905.02 409.204  31
   1   2  25 6281.50 379.674  32
   1  -2 -26 9715.60 500.996  28
  -1  -2  26 10352.0 360.623   3
  -1  -2  26 10351.9 358.178  22
  -1   2 -26 10390.9 351.858   9
  -1   2 -26 10958.3 617.277  28
   1  -2 -26 10392.6 673.374   1
   1   2  26 9301.98 511.344  31
  -1  -2  26 10118.5 565.285  31
   1  -2 -27 3435.74 281.194  28
  -1  -2  27 3188.38 176.662   3
  -1  -2  27 2891.62 166.542  22
  -1   2 -27 3078.10 168.041   9
  -1   2 -27 2604.26 304.013  28
  -1   2 -27 3300.21 391.235   1
   1  -2 -27 3268.66 378.950   1
  -1  -2  27 2911.15 295.999  31
   1   2  27 2869.01 276.959  31
   1  -2 -28 17197.1 722.876  28
  -1  -2  28 17737.3 543.633   3
  -1  -2  28 18479.7 545.399  22
  -1   2 -28 16736.2 528.024   9
  -1   2 -28 18226.8 856.631  28
  -1   2 -28 18722.9 979.813   1
   1  -2 -28 17107.3 931.099   1
   1   2  28 17918.5 767.458  31
  -1  -2  28 18151.0 809.562  31
   1   2  29 6394.24 422.857  31
  -1  -2  29 5771.19 431.196  31
  -1   2 -29 5891.98 540.599   1
   1  -2 -29 6017.55 531.844   1
   1  -2 -29 6019.42 267.437  10
  -1  -2  29 5959.05 258.064   3
  -1  -2  29 6327.84 259.545  22
  -1   2 -29 6335.78 480.658  28
   1  -2 -29 5340.89 369.403  28
  -1   2 -29 5959.92 250.828   9
  -1   2 -30 27832.6 1135.65  28
  -1  -2  30 28569.2 775.063  22
  -1   2 -30 27314.9 764.498   9
  -1  -2  30 28242.4 777.094   3
  -1   2 -30 27691.2 1276.79   1
   1  -2 -30 25394.6 1209.54   1
  -1  -2  30 26147.3 1055.32  31
   1   2  30 25658.2 1009.42  31
   1  -2 -30 27846.1 784.499  10
  -1   2 -31 28066.2 1144.84  28
  -1   2 -31 30463.9 1326.31   1
   1  -2 -31 28945.8 1262.13   1
  -1  -2  31 27966.5 785.233  22
  -1   2 -31 29364.0 786.098   9
  -1  -2  31 28588.9 790.354   3
  -1  -2  31 25960.0 1060.75  31
   1  -2 -31 28613.4 795.539  10
   1   2  31 25529.3 1022.01  31
   1  -2 -32 1182.46 245.329   1
  -1   2 -32 1039.37 254.729   1
   1  -2 -32 1322.59 113.968  10
  -1  -2  32 1371.90 112.488  22
  -1  -2  32 1434.07 213.652  31
   1   2  32 1267.51 194.535  31
  -1   2 -32 1263.49 111.293   9
  -1   2 -32 1339.75 225.528  28
  -1  -2  32 1443.20 120.087   3
   1  -2 -32 1673.73 278.728   8
  -1   2 -33 106.250 59.0084   9
   1  -2 -33 143.045 53.2106  10
  -1  -2  33 96.8942 57.2373   3
  -1  -2  33 75.6642 50.3100  22
  -1  -2  34 1109.91 103.394   3
  -1  -2  34 1099.64 97.1169  22
  -1  -2  35 2859.63 157.727   3
  -1  -2  35 3031.48 155.362  22
   1   2  36 3001.64 150.832   3
  -1  -2  36 2956.17 153.452   3
  -1  -2  36 2925.32 146.558  22
   1   2  37 5905.13 224.291   3
  -1  -2  37 6138.44 230.248   3
  -1  -2  37 6358.93 224.506  22
  -1  -2  38 185.910 42.4103  22
  -1  -2  38 189.353 50.0365   3
   1   2  38 241.217 52.3761   3
  -1   2 -38 229.389 53.8119  12
  -1  -2  39 2181.42 100.997  22
  -1  -2  39 2177.49 111.452   3
   1   2  39 2471.77 114.317   3
  -1   2 -39 2249.26 113.133  12
  -1   2 -40 3113.32 123.774  12
  -1  -2  40 3266.67 125.106   3
   1   2  40 3160.23 122.410   3
  -1   2 -41 1741.18 77.1777  12
  -1  -2  41 1910.25 83.0274   3
   1   2  41 1855.50 80.9725   3
   1  -3  41 665.118 40.9871  22
  -1  -3 -41 505.965 46.2173   4
  -1  -3 -40 1116.21 74.1033   4
  -1   3  40 1015.12 53.5695   3
   1  -3  39 235.158 39.8545  22
  -1  -3 -39 230.688 32.4332  12
  -1   3  39 166.400 33.6135   3
   1  -3  39 207.573 36.0348   3
   1  -3  38 1022.05 74.9580  22
  -1  -3 -38 903.240 64.2497  12
   1  -3  38 1008.01 68.8877   3
  -1   3  38 1021.20 70.3198   3
   1  -3  37 47.7586 38.1623  22
  -1  -3 -37 43.2624 36.0884  12
   1  -3  37 38.7388 34.8045   3
  -1   3  37 112.977 39.6279   3
   1  -3  36 332.868 58.4177  22
  -1  -3 -36 193.829 46.2511  12
   1  -3  36 256.903 50.0501   3
  -1   3  36 256.484 52.0221   3
   1  -3  35 1056.94 90.1481  22
  -1  -3 -35 889.965 82.3637  12
   1  -3  35 864.920 80.0750   3
  -1   3  35 914.926 83.9851   3
   1  -3  34 64.5883 36.0766  25
   1  -3  34 48.4142 44.9478   3
  -1   3  34 115.824 53.0559   3
   1  -3  34 43.4338 48.1498  22
  -1  -3 -34-4.64565 48.7701  12
   1  -3  33 3927.64 169.728  18
   1  -3  33 3733.21 182.393  22
  -1   3  33 3752.30 184.571   3
  -1  -3 -33 3801.71 184.309  12
   1  -3  33 3738.11 161.915  25
   1  -3  32 16750.4 482.110  18
  -1   3  32 16526.4 504.137   3
   1  -3  32 16713.2 504.060  22
   1  -3  32 16399.0 476.015  25
  -1  -3 -32 16397.8 502.276  12
  -1  -3 -31 2496.64 156.247  12
   1   3 -31 1923.82 319.809   1
  -1  -3 -31 2632.23 352.276   1
   1  -3  31 2514.21 257.708  31
   1  -3  31 2758.26 144.928  18
  -1   3  31 2963.00 291.798  31
   1  -3  31 2989.32 148.894  25
   1   3 -31 2941.42 315.495  28
  -1   3  31 2770.20 161.316   3
  -1  -3 -30 6200.38 528.593   1
   1   3 -30 5462.24 517.006   1
   1  -3  30 5127.58 375.112  31
   1   3 -30 5678.99 439.190  28
  -1   3  30 5163.22 401.258  31
   1  -3  30 5999.79 233.498  25
  -1   3  30 6116.01 254.545   3
   1  -3  30 6345.55 238.300  18
  -1  -3 -30 5736.12 249.780  12
  -1  -3 -29 1769.63 134.489  12
   1   3 -29 2010.71 316.481   1
  -1  -3 -29 2477.55 332.960   1
   1  -3  29 1894.90 121.904  25
   1  -3  29 1799.57 119.979  18
  -1   3  29 1921.58 238.332  31
   1  -3  29 1704.22 214.193  31
  -1   3  29 1836.91 131.427   3
   1   3 -29 1742.79 253.258  28
  -1   3  28 5139.60 229.195   3
   1  -3  28 5056.89 213.463  25
  -1  -3 -28 3804.19 426.184   1
  -1   3  28 4801.96 380.507  31
   1  -3  28 4369.70 359.314  32
   1  -3  28 5271.25 368.258  31
   1   3 -28 4833.42 401.490  28
   1  -3  28 4901.09 208.147  18
  -1  -3 -28 4770.18 224.853  12
  -1  -3 -27 1075.50 108.384  12
   1   3 -27 1111.35 200.525  28
  -1   3  27 921.398 170.804  31
   1  -3  27 1126.86 169.944  31
   1  -3  27 1092.60 95.1943  18
   1  -3  27 997.138 91.2588  25
  -1  -3 -27 1347.10 251.749   1
   1  -3  27 1096.91 184.544  32
  -1   3  27 1252.46 109.894   3
  -1   3  26 7398.73 288.652   3
   1  -3  26 7622.50 281.744  25
  -1  -3 -26 7492.74 299.335  12
  -1  -3 -26 7709.60 580.778   1
   1   3 -26 8584.34 522.942  28
   1  -3  26 7342.32 435.942  31
   1  -3  26 7354.08 464.728  32
  -1   3  26 7770.67 480.829  31
   1  -3  26 7535.11 277.049  18
  -1  -3 -25 8280.55 312.328  12
  -1  -3 -25 7516.79 574.652   1
   1   3 -25 8359.69 513.894  28
  -1   3  25 8162.45 300.399   3
   1  -3  25 7235.32 429.029  31
  -1   3  25 6950.50 459.417  31
   1  -3  25 8559.20 486.549  32
   1  -3  25 7886.35 283.489  18
  -1  -3 -24 2036.34 139.055  12
  -1  -3 -24 2054.95 296.356   1
   1   3 -24 2148.32 256.305  28
  -1   3  24 1753.53 124.714   3
  -1   3  24 2167.36 242.689  31
   1  -3  24 1965.84 208.704  31
   1  -3  24 1985.13 224.003  32
   1  -3  24 1999.46 122.687  18
  -1  -3 -23 14575.8 461.320  12
  -1  -3 -23 14385.9 784.313   1
   1  -3  23 14212.8 645.032  32
   1  -3  23 14039.8 606.851  31
  -1   3  23 14570.4 662.890  31
  -1   3  23 14130.4 443.249   3
   1   3 -23 14240.2 675.210  28
   1  -3  23 14636.6 433.867  18
   1  -3  22 41765.9 1049.28  18
   1  -3  22 39562.1 1255.09  31
  -1   3  22 42850.9 1342.95  31
  -1  -3 -22 43070.4 1086.46  12
   1   3 -22 43366.0 1369.37  28
  -1  -3 -22 39877.1 1074.69   9
  -1   3  22 41332.6 1065.08   3
   1  -3  22 42525.6 1322.84  32
  -1  -3 -22 40935.3 1491.86   1
  -1  -3 -21 5393.45 234.124   9
   1  -3  21 6233.57 379.916  32
  -1  -3 -21 6226.42 249.401  12
  -1  -3 -21 5609.29 446.761   1
  -1   3  21 5887.12 231.251   3
   1  -3  21 5966.52 345.101  31
  -1   3  21 6675.10 396.437  31
   1   3 -21 6813.23 414.191  28
   1  -3  21 5735.80 218.482  18
   1  -3  20 10196.7 497.188  32
  -1  -3 -20 10742.0 357.561  12
  -1  -3 -20 11617.4 635.446   1
  -1  -3 -20 10190.1 348.287   9
   1  -3  20 10315.2 328.312  18
   1  -3  20 10347.9 470.543  31
  -1   3  20 10072.2 501.515  31
   1   3 -20 11006.0 535.919  28
  -1   3  20 10515.7 535.869  29
   1   3 -20 11522.5 492.484  30
   1  -3  19 963.605 142.670  32
   1   3 -19 1138.89 166.439  28
  -1  -3 -19 1141.78 199.172   1
  -1  -3 -19 924.482 88.3355   9
   1   3 -19 815.598 131.161  30
   1  -3  19 933.693 76.3895  18
   1  -3  19 926.540 129.875  31
  -1   3  19 1241.44 163.251  31
  -1  -3 -19 983.765 93.2149  12
  -1   3  19 1288.00 173.980  29
   1  -3  18 24305.0 802.012  31
  -1   3  18 25112.9 854.552  31
  -1  -3 -18 24100.4 973.316   1
   1   3 -18 23935.8 802.588  30
   1   3 -18 25504.4 884.397  28
  -1   3  18 24379.8 882.620  29
   1  -3  18 25006.8 846.822  32
   1  -3  17 11247.5 459.532  31
  -1   3  17 11029.6 492.492  31
   1   3 -17 11509.3 467.808  30
  -1  -3 -17 10802.5 588.490   1
   1   3 -17 10570.6 502.035  28
  -1   3  17 12084.0 539.541  29
   1  -3  17 12092.2 505.619  32
   1  -3  16 24129.2 784.271  31
  -1   3  16 26268.7 845.533  31
   1   3 -16 26380.6 804.850  30
  -1  -3 -16 25938.6 972.112   1
  -1  -3 -16 24293.6 711.800  28
   1   3 -16 24613.4 854.118  28
  -1   3  16 26246.8 880.205  29
   1  -3  16 26067.7 836.560  32
  -1   3  15 4882.18 288.627  31
   1  -3  15 5161.45 268.814  31
   1   3 -15 5222.65 274.598  30
  -1  -3 -15 5319.02 365.905   1
  -1  -3 -15 4733.77 213.016  28
   1  -3  15 5276.25 298.783  32
   1   3 -15 5373.73 311.185  28
  -1   3  15 5120.36 319.599  29
   1   3 -14 115342. 2898.17  28
  -1   3  14 116671. 2946.01  29
   1  -3  14 118204. 2876.88  32
   1   3 -14 117811. 2831.08  30
  -1  -3 -14 111130. 2725.86  28
  -1  -3 -14 114474. 3029.35   1
   1   3 -14 112815. 2836.41   6
   1  -3  14 120646. 2833.32  31
  -1   3  14 116698. 2876.27  31
  -1   3  13 8047.77 400.319  29
   1   3 -13 7698.45 374.630  28
   1  -3  13 8579.46 370.719  32
   1   3 -13 8243.86 337.838  30
  -1  -3 -13 7640.84 263.954  28
  -1  -3 -13 7726.75 437.268   1
   1  -3  13 7737.18 327.026  31
  -1   3  13 7923.46 358.695  31
   1   3 -13 7928.75 338.404   6
   1  -3  12 36706.3 977.193  31
   1   3 -12 35365.9 973.061  30
  -1  -3 -12 35106.5 1129.77   1
  -1   3  12 34210.2 1077.64  29
   1   3 -12 34875.3 1023.66  28
   1   3 -12 33269.0 965.667   6
  -1   3  12 35209.3 1011.58  31
   1  -3  12 36795.4 1022.89  32
   1  -3  11 9407.86 344.120  31
   1   3 -11 8546.28 336.525  30
  -1  -3 -11 8495.92 438.842   1
  -1   3  11 8577.63 414.799  29
   1   3 -11 8811.25 377.010  28
   1   3 -11 8757.87 335.598   6
  -1   3  11 9158.00 367.472  31
   1  -3  11 9075.51 371.235  32
   1   3 -10 38574.7 1052.70   6
  -1   3  10 39521.7 1181.95  29
   1   3 -10 41237.1 1123.97  28
   1  -3  10 39837.0 1113.41  32
  -1   3  10 40554.7 1106.15  31
   1   3 -10 40470.0 1070.33  30
  -1  -3 -10 41541.3 1226.60   1
  -1   3  10 41566.4 1166.07  27
   1  -3  10 42060.3 1073.08  31
   1   3  -9 5328.07 223.396   6
  -1  -3  -9 6278.43 288.030   5
  -1   3   9 5317.25 307.781  29
  -1  -3  -9 5341.61 212.909   8
  -1   3   9 5588.32 257.986  31
   1  -3   9 5786.70 268.543  32
   1   3  -9 5818.40 241.930  30
  -1  -3  -9 5395.19 320.481   1
  -1   3   9 5981.77 307.916  27
   1  -3   9 5572.35 235.251  31
   1   3  -8 10753.3 352.372   6
  -1  -3  -8 11673.3 487.502   1
  -1   3   8 11980.3 482.374  29
  -1  -3  -8 10867.5 332.661   8
   1  -3   8 11784.4 416.784  32
   1   3  -8 11808.2 379.173  30
  -1   3   8 11216.1 455.635  27
   1  -3   8 11749.3 377.084  31
  -1  -3  -7 7474.86 358.134   1
  -1   3   7 6840.02 340.453  29
   1  -3   7 7131.44 251.877  31
  -1   3   7 6927.15 327.036  27
   1  -3   7 7317.41 292.094  32
   1   3  -7 6544.72 248.332  30
  -1  -3  -7 8034.94 320.005   5
   1  -3   6 35869.7 962.371  32
  -1  -3  -6 34791.9 1046.92   1
  -1   3   6 34919.4 1028.12  27
   1   3  -6 34435.3 910.152  30
  -1   3   6 35319.5 1051.69  29
  -1  -3  -6 38297.3 1001.99   5
   1  -3   5 1845.57 131.879  32
  -1  -3  -5 1864.22 169.259   1
  -1   3   5 1827.86 158.225  27
   1   3  -5 1760.60 109.593  30
  -1   3   5 1705.59 163.467  29
  -1  -3  -5 1981.00 150.529   5
  -1   3   4 41016.0 1141.66  27
   1   3  -4 39735.1 1004.47  30
  -1   3   4 40675.1 1160.97  29
   1  -3   4 39522.4 1052.61  32
  -1  -3  -4 41073.1 1144.92   1
  -1   3   3 105363. 2643.41  27
  -1  -3  -3 107574. 2642.44   1
   1   3  -3 104205. 2488.58  30
  -1   3   3 109323. 2669.08  29
   1  -3   3 107161. 2546.30  32
  -1  -3  -2 59812.8 1564.82   1
   1  -3   2 59749.3 1567.84   1
   1   3  -2 57975.3 1417.29  30
  -1   3   2 58703.0 1568.68  27
  -1   3   2 58829.7 1586.31  29
   1  -3   2 59128.7 1470.25  32
  -1   3   1 118950. 2866.44  27
   1  -3   1 114138. 2750.41  32
   1  -3   1 113896. 2859.80   1
  -1  -3  -1 115261. 2811.51   5
   1   3  -1 115231. 2704.17  30
  -1  -3  -1 119057. 2856.91   1
  -1   3   0 999.887 126.009  27
   1  -3   0 1061.34 128.905   1
  -1  -3   0 868.070 120.086   1
  -1  -3   0 912.175 109.600   5
   1  -3   0 1064.13 115.457   7
   1  -3   0 895.271 131.978   8
  -1   3  -1 111248. 2852.45  28
  -1   3  -1 119186. 2924.47  27
   1  -3  -1 119418. 2751.65  30
   1  -3  -1 121635. 2862.57   7
  -1  -3   1 117519. 2858.39   5
  -1  -3   1 116961. 2897.67   1
   1  -3  -1 116836. 2931.36   8
   1  -3  -1 118673. 2903.82   1
  -1   3  -2 58431.7 1521.24  28
  -1   3  -2 60706.5 1587.41  27
   1  -3  -2 60100.1 1413.29  30
   1   3   2 57257.4 1357.75  32
   1  -3  -2 59359.3 1515.30   7
  -1  -3   2 58757.7 1516.58   5
  -1  -3   2 59327.3 1551.88   1
   1  -3  -2 59848.1 1561.16   1
   1  -3  -2 58926.4 1588.13   8
  -1  -3   3 108668. 2602.91   5
   1  -3  -3 109364. 2495.28  30
   1  -3  -3 110454. 2653.57   1
   1   3   3 103788. 2428.90  32
   1  -3  -3 108233. 2601.75   7
  -1   3  -3 105590. 2613.26  28
  -1   3  -3 108580. 2677.06  27
   1  -3  -3 110135. 2692.76   8
  -1  -3   4 40589.6 1116.55   5
   1  -3  -4 41230.6 1026.11  30
   1  -3  -4 40721.8 1161.96   1
   1   3   4 41014.8 960.561  32
   1  -3  -4 41579.8 1124.59   7
  -1   3  -4 40843.3 1137.79  28
  -1   3  -4 41594.4 1195.80  27
   1  -3  -4 42141.4 1202.77   8
  -1  -3   5 2011.49 154.455   5
   1  -3  -5 1908.58 114.045  30
   1  -3  -5 1724.28 166.098   1
   1   3   5 1787.25 72.0277  32
   1  -3  -5 1835.00 151.376   7
  -1   3  -5 1819.13 158.878  28
   1  -3  -5 1785.92 177.484   8
  -1  -3   6 35142.2 984.837   5
   1  -3  -6 35276.4 904.990  30
   1  -3  -6 35538.4 1043.00   1
   1   3   6 35177.1 842.463  32
   1  -3  -6 33515.5 985.725   7
  -1   3  -6 34976.7 1015.28  28
   1  -3  -6 35407.1 1073.08   8
   1  -3  -7 7215.19 355.417   1
   1  -3  -7 7149.79 263.424  30
  -1   3  -7 6625.71 329.047  28
   1   3   7 7148.06 260.095  31
   1  -3  -7 6830.57 370.452   8
   1  -3  -7 6981.74 321.351   7
   1   3   7 7089.81 214.518  32
  -1  -3   7 6567.23 306.028   5
   1  -3  -8 12180.5 497.158   1
   1  -3  -8 11978.3 386.855  30
  -1   3  -8 11257.7 465.249  28
   1   3   8 11963.3 383.109  31
   1  -3  -8 11102.8 503.770   8
   1  -3  -8 11223.6 446.382   7
  -1  -3   8 12267.2 416.955  31
   1   3   8 11627.1 335.827  32
  -1  -3   8 11765.3 437.383   5
   1  -3  -9 6046.20 331.480   1
   1  -3  -9 5683.78 240.245  30
  -1   3  -9 5758.29 311.379  28
   1   3   9 5665.47 237.720  31
   1  -3  -9 5342.86 286.689   7
   1  -3  -9 5332.36 331.435   8
   1   3   9 5569.90 199.680  32
  -1  -3   9 5339.42 257.114  31
  -1  -3   9 5661.48 276.466   5
   1  -3 -10 39040.0 1212.85   1
   1  -3 -10 40994.7 1073.19  30
  -1   3 -10 39820.5 1179.44  28
   1   3  10 40193.1 1067.70  31
   1  -3 -10 40981.0 1243.84   8
   1   3  10 40289.0 1014.79  32
  -1  -3  10 40122.8 1110.00  31
  -1  -3  10 41787.3 1124.69   5
   1  -3 -11 9237.61 455.047   1
   1  -3 -11 8815.48 343.639  30
  -1   3 -11 8859.37 417.496  28
   1   3  11 8857.35 340.123  31
   1  -3 -11 8874.34 458.077   8
   1  -3 -11 9070.71 382.319   6
   1   3  11 9012.08 302.792  32
  -1  -3  11 8985.07 372.605  31
  -1  -3  11 8573.69 363.652   5
   1  -3 -12 35761.5 1139.22   1
   1  -3 -12 35994.8 989.782  30
  -1   3 -12 35588.8 1095.90  28
   1   3  12 36087.7 987.596  31
  -1  -3  12 35756.8 1029.78  31
   1  -3 -12 36542.0 1161.80   8
   1  -3 -12 35572.7 1038.48   6
   1   3  12 35207.0 934.847  32
  -1  -3  12 35468.0 1010.44   5
   1  -3 -13 7580.50 437.070   1
   1  -3 -13 8434.41 346.428  30
  -1   3 -13 7413.67 399.823  28
  -1  -3  13 8222.33 369.845  31
   1   3  13 8021.92 336.427  31
   1  -3 -13 8268.12 378.311   6
   1  -3 -13 8296.26 454.692   8
   1   3  13 8124.73 303.874  32
  -1  -3  13 8063.22 346.530   5
   1  -3 -14 113415. 3039.77   1
   1  -3 -14 121039. 2858.05  30
  -1   3 -14 115652. 2974.39  28
   1   3  14 116274. 2845.53  31
  -1  -3  14 116509. 2898.54  31
   1  -3 -14 116440. 2908.81   6
   1  -3 -14 117466. 3061.62   8
   1   3  14 115805. 2791.96  32
  -1  -3  14 112389. 2834.93   5
   1  -3 -15 5108.95 367.178   1
   1  -3 -15 5572.46 284.779  30
  -1   3 -15 5076.46 334.810  28
   1   3  15 5318.74 275.184  31
  -1  -3  15 5347.86 302.193  31
   1  -3 -15 5241.89 370.344   8
   1  -3 -15 4934.69 303.664   6
   1   3  15 5254.86 246.600  32
  -1  -3  15 5024.63 261.703   5
   1  -3 -16 27415.6 992.288   1
   1  -3 -16 26758.5 818.275  30
  -1   3 -16 24688.3 904.344  28
   1   3  16 25948.5 811.102  31
  -1  -3  16 25183.2 851.122  31
   1  -3 -16 25890.0 869.913   6
   1   3  16 26488.2 770.595  32
  -1  -3  16 24709.2 772.331   5
  -1  -3  17 10628.6 487.729  31
   1   3  17 11148.4 460.219  31
  -1  -3  17 10827.6 416.229   5
   1  -3 -17 11105.5 506.824   6
  -1   3 -17 11235.7 543.027  28
   1  -3 -17 11576.1 467.390  30
   1   3  17 11304.5 428.793  32
   1  -3 -17 11385.2 599.515   1
  -1  -3  18 25490.4 870.791  31
   1   3  18 24127.7 814.848  31
   1  -3 -18 25651.1 892.484   6
   1  -3 -18 24725.9 821.775  30
  -1   3 -18 24119.5 918.704  28
   1  -3 -18 25569.1 1001.43   1
   1   3  18 26422.7 791.265  32
  -1  -3  19 990.545 84.9479  18
  -1   3 -19 1102.95 183.626  28
   1  -3 -19 947.461 163.659   6
   1  -3 -19 858.761 180.440   1
   1   3  19 945.582 119.283  32
   1  -3 -19 1045.17 131.326  28
  -1  -3  19 1041.22 90.7577  22
   1  -3 -19 839.501 133.060  30
   1   3  19 1132.44 141.761  31
  -1  -3  19 924.993 144.656  31
  -1  -3  20 10739.8 343.588   3
   1   3  20 10889.5 450.992  32
  -1   3 -20 9917.89 327.171   9
  -1  -3  20 10681.3 353.118  22
  -1  -3  20 10602.8 346.909  18
   1  -3 -20 10895.5 632.656   1
  -1   3 -20 10038.9 550.304  28
   1  -3 -20 11283.7 545.370   6
  -1  -3  20 10373.1 508.307  31
   1   3  20 11202.3 487.122  31
   1  -3 -20 10094.8 443.404  28
   1  -3 -20 11724.4 500.931  30
  -1  -3  20 10589.8 342.910  25
  -1  -3  20 10779.7 343.111  13
  -1  -3  21 5667.02 231.877  18
  -1  -3  21 6077.51 242.116  22
   1  -3 -21 6408.94 333.944  28
  -1  -3  21 5730.61 373.397  31
   1   3  21 6544.12 361.777  31
   1  -3 -21 6217.76 404.136   6
  -1   3 -21 6363.69 429.301  28
  -1  -3  21 5856.65 229.888  25
  -1  -3  21 6044.51 232.193  13
  -1   3 -21 5419.52 216.476   9
   1  -3 -21 6650.86 485.692   1
  -1  -3  21 5857.23 230.926   3
  -1  -3  22 40446.6 1058.05  22
  -1  -3  22 41110.9 1046.27  25
   1   3  22 40899.3 1259.51  31
  -1  -3  22 40989.1 1313.94  31
   1  -3 -22 43299.2 1369.46   6
   1  -3 -22 40406.5 1486.31   1
   1  -3 -22 41607.3 1068.55  10
  -1   3 -22 40193.0 1031.15   9
  -1  -3  22 39918.6 1049.23  18
  -1  -3  22 40383.9 1045.39   3
  -1   3 -22 41386.0 1398.34  28
   1  -3 -22 41565.6 1209.69  28
  -1  -3  23 13286.4 438.219  22
  -1  -3  23 13519.8 435.623  18
  -1   3 -23 13507.4 419.872   9
  -1  -3  23 14407.4 434.045  25
   1   3  23 13460.0 599.147  31
  -1  -3  23 12699.5 624.687  31
   1  -3 -23 14773.8 690.509   6
  -1  -3  23 14575.8 438.682   3
   1  -3 -23 14151.8 774.294   1
   1  -3 -23 14856.7 456.700  10
  -1   3 -23 13743.4 701.145  28
   1  -3 -23 13433.0 553.993  28
  -1  -3  24 1812.53 124.188   3
  -1  -3  24 1992.27 126.143  25
   1  -3 -24 1819.83 134.168  10
  -1  -3  24 1951.23 127.278  17
   1  -3 -24 2303.46 308.893   1
  -1  -3  24 1760.85 221.133  31
   1   3  24 1781.01 202.742  31
   1  -3 -24 1893.52 243.801   6
  -1   3 -24 1896.45 258.253  28
  -1  -3  24 1862.00 133.007  22
  -1   3 -24 1785.81 118.165   9
   1  -3 -24 1748.23 180.633  28
  -1   3 -25 8033.76 286.921   9
  -1  -3  25 7919.26 288.409  25
   1  -3 -25 8229.07 583.020   8
   1  -3 -25 8237.76 309.016  10
  -1  -3  25 8167.66 293.888  17
   1   3  25 7504.62 437.886  31
  -1  -3  25 7787.48 476.806  31
   1  -3 -25 6996.18 388.961  28
  -1  -3  25 7997.23 305.800  22
  -1  -3  25 7599.63 291.485   3
   1  -3 -25 8124.01 596.587   1
   1  -3 -25 7906.86 511.768   6
   1  -3 -26 7178.23 558.221   8
  -1  -3  26 7842.64 479.518  31
  -1  -3  26 7227.35 294.463  22
   1   3  26 7394.01 440.957  31
   1  -3 -26 7541.33 506.483   6
  -1  -3  26 7794.08 281.993  25
  -1  -3  26 7486.09 288.664   3
   1  -3 -26 7630.34 298.597  10
  -1  -3  26 8294.70 290.948  17
   1  -3 -26 8265.75 605.390   1
  -1   3 -26 6948.82 272.846   9
   1  -3 -27 893.174 205.288   8
  -1  -3  27 1022.92 104.919  22
  -1  -3  27 1279.17 102.841  17
  -1  -3  27 887.646 171.296  31
   1   3  27 755.025 143.098  31
   1  -3 -27 1097.49 205.849   6
  -1  -3  27 1163.16 95.5504  25
  -1  -3  27 891.897 94.1219   3
   1  -3 -27 1169.50 107.090  10
   1  -3 -27 1083.80 239.033   1
  -1   3 -27 1095.34 97.4569   9
   1  -3 -28 5262.22 475.533   8
  -1  -3  28 4868.49 381.366  31
  -1  -3  28 4788.35 225.939  22
  -1  -3  28 5496.19 219.827  17
   1   3  28 4405.05 344.500  31
   1  -3 -28 4724.45 407.239   6
  -1  -3  28 5074.69 211.784  25
  -1  -3  28 4990.18 224.119   3
   1  -3 -28 5128.69 227.979  10
   1  -3 -28 4840.49 468.776   1
  -1   3 -28 4552.93 211.093   9
   1  -3 -29 1838.43 288.983   8
  -1  -3  29 1634.81 229.893  31
  -1  -3  29 1966.72 140.079  22
  -1  -3  29 2055.87 124.098  17
   1   3  29 1848.30 223.051  31
  -1   3 -29 1823.87 126.908   9
  -1   3 -29 1743.17 298.386   1
   1  -3 -29 1944.13 312.430   1
  -1  -3  29 1926.29 120.679  25
   1  -3 -29 2111.63 282.977   6
  -1  -3  29 1912.46 133.343   3
   1  -3 -29 1882.76 128.679  10
   1   3  30 5682.97 396.054  31
   1  -3 -30 5951.09 462.350   6
  -1  -3  30 5462.76 405.406  31
   1  -3 -30 6139.23 515.455   8
  -1  -3  30 5634.29 250.807  22
  -1  -3  30 6070.64 250.651   3
  -1   3 -30 5614.36 460.517  28
  -1   3 -30 6269.63 245.256   9
   1  -3 -30 5594.44 511.223   1
  -1   3 -30 5564.72 524.610   1
   1  -3 -31 2432.82 333.295   1
  -1   3 -31 2438.19 359.446   1
  -1   3 -31 2564.46 308.450  28
  -1  -3  31 2898.04 160.397   3
  -1  -3  31 2580.77 272.787  31
   1   3  31 2030.16 237.691  31
   1  -3 -31 2895.90 347.808   8
  -1  -3  31 2623.56 159.083  22
  -1   3 -31 2631.13 149.434   9
  -1  -3  32 16146.2 497.642  22
  -1  -3  32 15677.2 486.568   3
  -1   3 -32 16229.0 479.944   9
  -1  -3  33 3589.43 183.496  22
  -1  -3  33 3720.59 179.743   3
  -1   3 -33 3767.90 175.206   9
  -1  -3  34 102.138 50.9666  22
   1   3  34 57.6665 44.2776   3
  -1  -3  34 70.9871 49.1602   3
  -1  -3  35 1070.66 93.0207  22
   1   3  35 1044.29 87.2160   3
  -1  -3  35 1117.27 92.0307   3
  -1  -3  36 191.995 52.5495  22
   1   3  36 208.989 47.1227   3
  -1  -3  36 241.683 52.3536   3
  -1  -3  37 63.8467 41.2945  22
   1   3  37 80.1765 37.9297   3
  -1  -3  37 6.80850 37.0647   3
  -1  -3  38 948.381 73.2232  22
   1   3  38 896.313 65.6400   3
  -1  -3  38 1009.69 70.5706   3
  -1  -3  39 221.829 38.2749  22
  -1  -3  39 232.238 36.6761   3
   1   3  39 184.539 33.0276   3
  -1   3 -39 279.524 46.3448  12
   1  -3 -40 1081.70 68.3949   4
  -1  -3  40 954.460 55.0327  22
  -1   3 -40 1104.99 63.4327  12
   1   3  40 945.746 50.3573   3
   1  -3 -41 462.569 38.3781   4
  -1  -4 -40 1950.81 83.2550   4
   1   4 -40 1783.47 85.6762  10
   1  -4  39 448.167 44.8860  22
  -1  -4 -39 424.240 47.2148   4
   1  -4  38 2.78122 29.1925  22
  -1  -4 -38 27.8950 20.8982  12
  -1  -4 -38 22.7804 36.1208   4
   1  -4  37 383.489 51.7509  22
  -1  -4 -37 390.057 58.4807   4
  -1  -4 -37 319.167 40.4118  12
   1  -4  36 1325.62 72.9896  25
  -1   4  36 1577.89 81.7078   3
  -1  -4 -36 1166.11 78.7071  12
   1  -4  36 1678.16 99.3346  22
   1  -4  35 1376.20 82.7551  25
  -1   4  35 1433.03 87.9097   3
  -1  -4 -35 1411.47 93.0806  12
   1  -4  35 1482.92 101.396  22
   1  -4  34 990.262 75.1186  25
   1  -4  34 1044.09 88.6940  22
  -1  -4 -34 970.188 81.7060  12
   1  -4  34 980.682 75.9200   3
  -1   4  34 1066.91 80.8351   3
   1  -4  33 235.579 51.5302  18
   1  -4  33 217.874 46.9719  25
  -1  -4 -33 280.701 58.5819  12
  -1   4  33 299.023 54.0242   3
   1  -4  33 286.034 51.3561   3
   1  -4  33 336.787 62.6912  22
   1  -4  32 1638.62 105.807  25
   1  -4  32 1385.51 109.587  22
   1  -4  32 1580.66 102.894   3
  -1   4  32 1567.36 106.286   3
   1  -4  32 1433.25 102.643  18
  -1  -4 -32 1432.84 109.978  12
   1  -4  31 6796.82 249.895  25
  -1   4  31 6721.16 251.917   3
   1  -4  31 6480.01 240.771   3
   1  -4  31 6265.82 258.467  22
  -1  -4 -31 6592.10 258.655  12
   1  -4  31 6590.30 249.118  18
   1   4 -30 11289.7 632.945  28
   1  -4  30 10716.6 352.184  18
   1  -4  30 11041.5 355.743  25
  -1  -4 -30 10217.8 359.062  12
   1   4 -30 10238.3 713.592   1
  -1   4  30 10578.8 351.902   3
  -1  -4 -29 1915.02 302.112   1
  -1  -4 -29 2224.91 146.112  12
   1  -4  29 2260.04 137.704  25
   1  -4  29 2208.17 135.745  18
   1  -4  29 1963.64 218.927  31
   1   4 -29 2472.10 289.018  28
  -1   4  29 2385.62 139.588   3
   1  -4  28 1367.97 205.833  32
  -1  -4 -28 1421.04 261.261   1
  -1  -4 -28 1315.54 114.791  12
   1  -4  28 1336.85 108.238  25
   1  -4  28 1380.45 107.204  18
   1  -4  28 1237.91 175.399  31
   1   4 -28 1397.14 231.091  28
  -1   4  28 1400.30 109.514   3
   1  -4  27 1004.43 178.501  32
  -1  -4 -27 946.579 218.606   1
  -1  -4 -27 1185.01 112.349  12
   1  -4  27 1138.06 101.400  25
   1  -4  27 1065.40 96.8321  18
  -1   4  27 1174.18 181.404  31
   1  -4  27 1058.81 161.964  31
   1   4 -27 1151.48 215.423  28
  -1   4  27 1104.11 98.2814   3
   1  -4  26 19753.3 828.162  32
  -1   4  26 18576.5 794.604  31
  -1  -4 -26 19960.5 996.545   1
   1   4 -26 19899.9 886.603  28
  -1   4  26 19967.6 575.287   3
   1  -4  26 19725.4 573.029  18
   1  -4  26 20307.9 584.206  25
  -1  -4 -26 19960.9 593.336  12
   1  -4  26 18445.0 756.159  31
  -1   4  25 762.575 82.3911   3
  -1  -4 -25 705.696 195.260   1
  -1   4  25 663.547 138.305  31
   1  -4  25 565.474 120.563  31
   1  -4  25 492.775 126.325  32
  -1  -4 -25 697.392 93.7931  12
   1  -4  25 625.803 79.2679  25
   1  -4  25 649.477 77.9178  18
   1   4 -25 558.881 158.356  28
   1  -4  24 1949.57 115.506  13
  -1   4  24 1973.55 127.647   3
  -1  -4 -24 2428.09 321.061   1
   1  -4  24 1869.32 202.714  31
  -1   4  24 1756.89 215.663  31
   1  -4  24 2041.54 229.032  32
  -1  -4 -24 1959.32 138.311  12
   1  -4  24 1986.54 132.710  25
   1  -4  24 1947.59 124.700  18
   1   4 -24 2195.59 263.579  28
   1  -4  23 4028.21 175.623  13
  -1   4  23 4007.06 185.380   3
  -1  -4 -23 3527.95 387.930   1
   1   4 -23 4290.19 359.300  28
  -1   4  23 3931.74 308.575  31
   1  -4  23 3727.65 310.796  32
  -1  -4 -23 4398.93 208.415  12
   1  -4  23 3793.30 286.155  31
   1  -4  23 4169.39 196.969  25
   1  -4  23 4273.12 189.612  18
  -1  -4 -22 1536.09 121.783  12
   1  -4  22 1346.73 185.603  32
  -1   4  22 1378.77 181.909  31
   1   4 -22 1007.06 185.236  28
   1  -4  22 1438.39 105.221  18
  -1  -4 -22 1382.02 245.802   1
   1  -4  22 1378.52 167.807  31
   1  -4  22 1579.44 101.971  13
   1   4 -21 3604.11 311.688  28
   1  -4  21 3895.66 298.909  32
  -1   4  21 3342.02 273.185  31
   1  -4  21 3604.23 170.116  18
  -1  -4 -21 3563.98 184.132  12
   1  -4  21 3512.05 259.002  31
  -1  -4 -21 3886.85 380.578   1
   1   4 -20 19990.0 816.615  28
  -1   4  20 21120.3 820.307  29
   1  -4  20 20472.9 575.180  18
  -1   4  20 19419.6 763.165  31
   1  -4  20 22277.2 810.428  32
  -1  -4 -20 21010.0 605.964  12
   1  -4  20 20983.1 736.823  31
  -1  -4 -20 21073.7 954.946   1
   1   4 -19 8562.42 475.860  28
  -1   4  19 9030.89 486.306  29
   1  -4  19 9313.38 302.115  18
  -1  -4 -19 8779.35 572.747   1
  -1   4  19 8889.87 446.718  31
   1  -4  19 8857.02 456.437  32
  -1  -4 -19 8784.41 319.921  12
   1  -4  19 9035.54 417.163  31
   1  -4  19 9134.97 300.215  16
   1   4 -18 3714.08 294.363  28
  -1   4  18 4139.14 306.289  29
   1  -4  18 3813.67 166.399  18
  -1  -4 -18 3402.51 340.573   1
   1  -4  18 3672.35 272.216  32
  -1   4  18 3768.25 266.496  31
  -1  -4 -18 3927.58 185.070  12
   1  -4  18 3685.09 164.498  16
   1  -4  18 4023.87 255.624  31
  -1  -4 -17 906.670 192.375   1
  -1  -4 -17 935.515 92.0839  12
   1   4 -17 758.867 143.836  28
   1  -4  17 974.297 121.750  31
   1  -4  17 1081.04 82.0874  18
  -1   4  17 1103.12 145.449  31
   1  -4  17 1122.81 148.986  32
  -1   4  17 860.232 145.528  29
   1  -4  16 613.220 99.8349  31
  -1   4  16 667.870 114.844  31
   1   4 -16 452.417 96.6169  30
   1   4 -16 598.856 124.789  28
  -1   4  16 627.807 122.476  29
  -1  -4 -16 583.659 147.532   1
   1  -4  16 686.844 118.465  32
   1  -4  15 45559.6 1265.39  31
  -1   4  15 46983.0 1397.96  29
   1   4 -15 47830.0 1374.77  28
   1   4 -15 46478.4 1268.16  30
  -1  -4 -15 47279.7 1520.23   1
   1  -4  15 48055.4 1340.06  32
  -1   4  15 44576.3 1305.58  31
   1  -4  14 50503.0 1355.45  31
  -1   4  14 52936.1 1501.85  29
   1   4 -14 50148.8 1447.18  28
   1   4 -14 50002.9 1352.00  30
  -1  -4 -14 52343.6 1610.64   1
  -1   4  14 49447.8 1395.24  31
   1  -4  14 53286.9 1430.78  32
   1  -4  13 15050.4 501.642  31
   1   4 -13 14531.9 496.094  30
  -1   4  13 14422.5 605.547  29
   1   4 -13 14414.7 564.738  28
  -1  -4 -13 14133.4 667.655   1
   1  -4  13 15181.3 554.086  32
   1  -4  12 26084.6 751.078  31
   1   4 -12 25539.9 747.095  30
  -1  -4 -12 25150.8 651.209   2
   1   4 -12 26413.1 833.062  28
  -1   4  12 26682.1 892.569  29
  -1  -4 -12 27290.4 970.313   1
   1  -4  12 26583.1 814.806  32
   1   4 -11 12133.4 411.596  30
   1  -4  11 11777.3 410.591  31
  -1   4  11 11949.3 499.262  27
  -1  -4 -11 12216.9 340.771   2
  -1   4  11 11687.6 524.567  29
   1   4 -11 12330.5 484.095  28
  -1  -4 -11 12582.9 588.365   1
   1  -4  11 12089.7 463.139  32
   1   4 -10 2999.56 164.745  30
   1  -4  10 2991.86 164.863  31
  -1   4  10 3273.31 229.726  27
  -1  -4 -10 2862.68 122.711   2
  -1   4  10 3295.03 250.000  29
   1   4 -10 2581.12 194.079  28
  -1  -4 -10 2556.07 245.848   1
   1  -4  10 3275.48 202.506  32
   1   4  -9 18762.8 555.599  30
   1  -4   9 19032.4 560.894  31
  -1   4   9 20322.6 687.858  27
  -1  -4  -9 18997.4 502.602   2
   1   4  -9 19009.6 627.784  28
  -1   4   9 20296.4 718.854  29
   1  -4   9 19119.0 623.184  32
  -1  -4  -9 20095.1 760.284   1
  -1  -4  -8 17731.9 687.822   1
   1   4  -8 16640.8 488.402  30
   1  -4   8 16814.2 493.043  31
  -1   4   8 16577.6 612.783  27
   1   4  -8 16784.6 554.245  28
  -1   4   8 17471.8 649.208  29
   1  -4   8 16462.6 551.656  32
  -1  -4  -8 15957.4 442.861   2
  -1  -4  -7 10164.0 482.601   1
   1   4  -7 9580.73 315.270  30
  -1  -4  -7 10698.1 432.006   5
   1  -4   7 9704.73 317.538  31
  -1   4   7 9955.60 435.598  27
   1   4  -7 9725.83 372.402  28
  -1   4   7 10212.2 463.339  29
   1  -4   7 9932.10 375.210  32
  -1  -4  -7 9594.77 286.584   2
  -1  -4  -6 244303. 5873.05   1
  -1   4   6 248291. 5843.20  29
   1   4  -6 239013. 5598.42  30
  -1  -4  -6 260404. 5787.22   5
  -1   4   6 241456. 5796.79  27
  -1  -4  -6 240688. 5570.00   2
   1   4  -6 245634. 5677.80  28
   1  -4   6 245117. 5603.01  31
   1  -4   6 243718. 5682.79  32
   1   4  -5 22981.6 614.943  30
  -1   4   5 23880.2 815.816  29
   1  -4   5 23775.7 619.574  31
  -1   4   5 24549.4 796.111  27
  -1  -4  -5 23850.1 603.534   2
   1   4  -5 24185.7 682.513  28
  -1  -4  -5 24588.8 838.476   1
   1  -4   5 23543.7 689.520  32
   1   4  -4 13187.7 371.211  30
  -1   4   4 13079.6 551.637  29
   1  -4   4 13773.5 375.648  31
  -1   4   4 13363.8 534.766  27
  -1  -4  -4 13704.6 567.406   1
  -1  -4  -4 13285.5 369.315   2
   1  -4   4 13864.3 444.112  32
   1   4  -4 13886.1 430.657  28
   1  -4   3 19548.8 583.215  32
   1   4  -3 20221.7 564.822  28
  -1  -4  -3 19861.3 514.823   2
  -1  -4  -3 20453.6 729.988   1
   1  -4   3 20036.0 511.684  31
  -1   4   3 19333.8 694.006  27
   1   4  -3 19725.0 508.530  30
  -1   4   3 19765.8 716.028  29
  -1   4   2 11497.4 489.890  27
  -1   4   2 11929.8 506.780  29
   1   4  -2 11434.5 312.051  30
   1   4  -2 11637.1 352.685  28
   1  -4   2 12044.3 456.597   7
   1  -4   2 12360.0 519.287   1
  -1  -4  -2 11484.9 507.529   1
  -1  -4  -2 12112.9 465.967   5
   1  -4   2 11315.8 314.643  30
   1  -4   2 11445.5 382.044  32
  -1  -4  -1 57754.4 1471.53   5
   1  -4   1 57656.7 1458.72   7
  -1  -4  -1 56167.6 1537.75   1
   1  -4   1 54851.4 1532.28   1
   1   4  -1 55046.0 1302.24  28
   1  -4   1 52297.0 1264.26  30
  -1   4   1 54974.2 1514.33  27
  -1   4   1 54447.1 1531.35  29
   1   4  -1 53007.2 1266.22  30
   1  -4   1 53743.1 1351.82  32
  -1  -4   0 106664. 2501.25   5
   1  -4   0 103686. 2482.94   7
  -1  -4   0 99246.7 2305.42   2
   1  -4   0 104599. 2578.96   1
  -1  -4   0 104432. 2572.85   1
  -1   4   0 102190. 2559.27  27
   1   4   0 95739.7 2286.49  30
   1  -4   0 97643.7 2281.34  30
   1  -4   0 101163. 2373.55  32
   1  -4  -1 53061.2 1249.26  30
  -1   4  -1 56121.8 1518.66  27
  -1  -4   1 54954.3 1515.98   1
   1  -4  -1 55764.8 1528.25   1
  -1  -4   1 52657.1 1271.57   2
   1  -4  -1 55984.3 1440.39   7
   1   4   1 52387.5 1258.10  30
   1  -4  -1 52948.3 1331.30  32
  -1  -4   1 54281.9 1449.41   5
  -1  -4   2 12199.6 460.574   5
   1  -4  -2 11365.1 309.912  30
   1  -4  -2 11458.0 372.852  32
   1   4   2 11156.2 322.509  30
   1  -4  -2 12791.0 529.869   1
   1  -4  -2 11842.7 451.544   7
  -1  -4   2 11323.2 497.955   1
  -1  -4   2 11693.2 326.859   2
   1  -4  -2 11929.8 513.185   8
  -1   4  -2 11495.0 450.718  28
  -1   4  -2 12907.5 525.766  27
   1  -4  -3 19553.3 500.994  30
  -1   4  -3 19684.3 660.587  28
  -1   4  -3 20446.4 733.721  27
  -1  -4   3 19403.2 509.629   2
   1  -4  -3 19638.9 651.182   7
   1   4   3 19030.8 497.253  31
   1  -4  -3 21049.3 739.099   1
   1  -4  -3 20352.3 723.811   8
  -1  -4   3 20700.5 662.987   5
   1  -4  -4 13358.2 372.390  30
  -1   4  -4 14818.6 593.460  27
  -1   4  -4 13637.7 519.609  28
  -1  -4   4 13107.7 369.694   2
   1  -4  -4 14034.1 510.316   7
   1   4   4 13454.9 369.177  31
   1  -4  -4 14363.5 580.284   1
   1  -4  -4 13452.0 564.087   8
  -1  -4   4 13975.7 510.975   5
   1  -4  -5 23061.9 523.269  30
  -1   4  -5 23774.8 711.346  28
  -1   4  -5 24389.9 789.801  27
  -1  -4   5 23318.9 508.860   2
   1  -4  -5 23157.2 676.933   7
   1   4   5 23129.7 518.291  31
   1  -4  -5 24520.8 773.615   1
   1  -4  -5 23172.4 758.060   8
  -1  -4   5 24364.1 688.210   5
   1  -4  -6 238663. 5554.85  30
  -1   4  -6 239752. 5750.72  28
  -1   4  -6 249806. 5856.33  27
  -1  -4   6 243846. 5527.65   2
   1  -4  -6 237604. 5717.73   7
   1   4   6 237897. 5548.57  31
   1  -4  -6 247625. 5831.42   1
   1  -4  -6 239344. 5820.34   8
  -1  -4   6 249080. 5717.00   5
   1  -4  -7 9535.11 310.472  30
  -1   4  -7 9944.46 493.433  27
  -1   4  -7 9333.89 434.094  28
  -1  -4   7 9274.21 280.049   2
   1  -4  -7 9221.61 408.531   7
   1   4   7 9247.23 306.460  31
   1  -4  -7 10294.8 483.648   1
   1  -4  -7 10270.2 483.883   8
  -1  -4   7 10052.9 411.364   5
   1  -4  -8 16993.3 488.258  30
  -1   4  -8 16677.3 630.392  28
  -1  -4   8 16319.3 442.883   2
   1  -4  -8 15344.2 587.555   7
   1   4   8 16537.6 485.633  31
   1  -4  -8 17250.4 677.549   1
   1  -4  -8 15908.8 663.699   8
  -1  -4   8 17413.6 590.082   5
   1  -4  -9 19617.4 560.639  30
  -1   4  -9 19534.3 708.977  28
  -1  -4   9 18877.0 502.794   2
   1  -4  -9 18249.5 663.046   7
   1   4   9 18911.6 556.268  31
   1  -4  -9 18991.6 749.756   1
   1  -4  -9 20078.6 757.349   8
  -1  -4   9 20174.6 656.432   5
   1  -4 -10 3045.22 168.109  30
  -1   4 -10 2921.62 242.050  28
  -1  -4  10 2822.24 124.527   2
   1  -4 -10 3195.27 212.302   6
   1   4  10 3270.77 169.633  31
   1  -4 -10 3215.82 273.130   1
   1  -4 -10 3352.30 277.483   8
  -1  -4  10 3095.54 213.454   5
   1  -4 -11 12061.1 418.573  30
  -1   4 -11 11678.2 530.596  28
  -1  -4  11 12231.0 344.668   2
   1  -4 -11 11917.1 476.160   6
   1   4  11 12508.9 418.039  31
   1  -4 -11 12168.6 585.193   1
   1  -4 -11 13023.1 591.684   8
  -1  -4  11 12097.8 472.264   5
  -1  -4  12 26936.0 823.460   5
   1  -4 -12 26588.2 960.919   8
   1  -4 -12 27039.5 843.557   6
   1  -4 -12 25840.3 761.184  30
   1  -4 -12 24906.8 949.279   1
  -1  -4  12 25800.9 664.678   2
  -1   4 -12 26900.7 918.620  28
   1   4  12 27377.9 766.378  31
   1   4  13 14384.4 489.451  31
  -1  -4  13 13693.9 519.608  31
   1  -4 -13 14071.8 653.129   8
   1  -4 -13 14115.3 553.912   6
   1  -4 -13 15125.0 496.899  30
  -1  -4  13 15412.8 538.382   5
  -1  -4  13 13911.6 389.758   2
  -1   4 -13 13737.8 607.994  28
   1  -4 -13 14194.8 659.804   1
  -1   4 -14 51169.8 1540.02  28
  -1  -4  14 50906.1 1419.05  31
   1  -4 -14 51549.1 1368.16  30
   1   4  14 50476.8 1368.02  31
   1  -4 -14 53489.6 1614.10   8
   1  -4 -14 51340.9 1458.84   6
  -1  -4  14 53122.3 1407.98   5
   1  -4 -14 50365.9 1604.12   1
  -1   4 -15 48499.0 1469.92  28
  -1  -4  15 45683.8 1336.00  31
   1  -4 -15 48785.4 1542.76   1
   1   4  15 46801.5 1289.39  31
   1  -4 -15 47909.5 1524.39   8
   1  -4 -15 48406.3 1388.02   6
   1  -4 -15 48459.9 1293.87  30
  -1  -4  15 46276.5 1304.24   5
   1  -4 -16 457.602 111.859   6
   1  -4 -16 609.953 154.247   8
   1  -4 -16 836.386 116.108  30
  -1  -4  16 669.707 75.1082  22
  -1   4 -16 730.916 149.741  28
   1  -4 -16 475.734 143.896   1
   1   4  16 753.475 108.859  31
  -1  -4  16 631.161 112.263  31
  -1  -4  16 607.346 99.1510   5
   1  -4 -17 907.759 102.799  28
  -1  -4  17 1051.56 90.9777  22
   1  -4 -17 1124.08 191.619   8
  -1  -4  17 991.419 84.3828  13
  -1  -4  17 887.227 88.2481  15
   1  -4 -17 749.531 170.842   1
  -1   4 -17 936.171 177.793  28
   1   4  17 812.887 114.060  31
  -1  -4  17 1021.50 87.9921  25
  -1  -4  17 1048.39 141.118  31
   1  -4 -17 975.477 154.127   6
  -1  -4  18 3605.52 268.958  31
  -1  -4  18 3809.16 186.223  15
   1  -4 -18 3738.27 353.300   8
  -1  -4  18 3647.05 171.767  20
  -1  -4  18 3855.09 179.030  18
  -1  -4  18 3977.08 180.058  13
   1  -4 -18 3824.33 355.818   1
  -1   4 -18 3888.88 327.289  28
  -1  -4  18 3747.71 171.500  23
  -1  -4  18 4128.52 185.233  25
   1   4  18 3795.06 248.188  31
   1  -4 -18 4028.04 302.400   6
  -1  -4  19 8934.45 451.652  31
  -1  -4  19 9280.60 321.055  15
   1  -4 -19 9531.53 581.646   8
  -1   4 -19 8061.94 281.867   9
  -1  -4  19 8218.77 289.873   3
  -1  -4  19 9109.33 306.969  20
  -1  -4  19 8382.30 304.849  18
  -1  -4  19 9006.90 308.580  13
   1  -4 -19 9714.45 595.509   1
  -1   4 -19 8931.11 525.292  28
  -1  -4  19 9386.36 304.601  23
  -1  -4  19 9228.18 316.810  25
   1   4  19 8988.30 418.210  31
   1  -4 -19 9137.84 484.518   6
  -1  -4  20 20509.2 786.123  31
  -1  -4  20 21783.8 609.465  15
  -1   4 -20 19664.4 566.569   9
  -1  -4  20 20480.5 578.757   3
  -1  -4  20 21196.9 592.088  20
  -1  -4  20 20323.1 595.230  18
   1  -4 -20 22274.1 961.218   8
  -1  -4  20 21160.9 597.200  13
   1  -4 -20 22656.6 983.006   1
  -1   4 -20 19775.4 868.576  28
  -1  -4  20 21198.4 586.461  23
  -1  -4  20 21211.6 601.628  25
   1   4  20 22312.1 756.672  31
   1  -4 -20 20930.6 827.519   6
  -1   4 -21 3452.13 160.230   9
  -1  -4  21 3327.83 163.110   3
  -1  -4  21 3030.23 267.535  31
  -1  -4  21 3416.73 167.896  20
  -1  -4  21 3488.04 175.632  18
   1  -4 -21 3768.75 368.978   8
  -1  -4  21 3895.14 181.371  13
   1  -4 -21 3710.80 379.675   1
  -1   4 -21 3727.55 346.138  28
  -1  -4  21 3667.85 171.967  23
  -1  -4  21 3516.77 177.616  25
   1   4  21 3672.16 268.472  31
   1  -4 -21 3691.93 319.181   6
  -1   4 -22 1384.06 100.008   9
  -1  -4  22 1468.82 105.745   3
  -1  -4  22 1616.17 195.810  31
  -1  -4  22 1455.42 105.643  20
  -1  -4  22 1279.69 107.783  18
  -1  -4  22 1608.82 115.105  13
   1  -4 -22 1515.48 249.176   1
  -1   4 -22 1471.99 229.798  28
   1  -4 -22 1469.77 209.373   6
  -1  -4  22 1396.80 102.219  23
   1   4  22 1541.81 177.906  31
  -1  -4  22 1492.87 114.705  25
   1  -4 -22 1870.40 267.535   8
  -1  -4  23 3927.17 202.553  22
   1  -4 -23 4164.20 401.101   8
  -1   4 -23 4132.55 179.914   9
  -1  -4  23 3993.74 183.468   3
  -1  -4  23 3800.61 179.601  20
   1  -4 -23 4024.87 414.899   1
   1  -4 -23 4144.03 349.131   6
  -1  -4  23 3912.97 309.947  31
  -1  -4  23 4311.67 200.118  25
  -1  -4  23 4115.18 193.899  13
   1   4  23 4082.99 295.552  31
  -1   4 -23 3411.49 345.485  28
  -1  -4  24 2026.16 128.472   3
   1  -4 -24 2373.02 269.283   6
   1   4  24 2258.22 220.479  31
   1  -4 -24 1775.60 277.382   8
  -1  -4  24 2102.42 136.654  25
  -1   4 -24 1861.09 265.169  28
  -1   4 -24 1903.40 120.893   9
  -1  -4  24 2148.76 144.093  22
   1  -4 -24 2560.06 329.928   1
  -1  -4  24 1944.41 222.176  31
  -1  -4  25 659.411 78.2187   3
   1  -4 -25 575.618 158.654   6
  -1  -4  25 680.842 142.340  31
   1   4  25 671.737 134.476  31
   1  -4 -25 466.656 162.493   8
  -1  -4  25 653.140 81.8747  25
  -1   4 -25 825.857 184.743  28
  -1   4 -25 592.396 73.4718   9
  -1  -4  25 609.883 87.4833  22
   1  -4 -25 561.201 186.407   1
  -1  -4  25 713.467 86.6132  17
  -1  -4  26 19325.2 566.084   3
   1  -4 -26 18555.1 852.844   6
  -1  -4  26 21077.4 587.059  17
   1   4  26 18527.5 759.192  31
   1  -4 -26 19276.0 960.282   8
  -1  -4  26 19953.1 579.870  25
  -1   4 -26 20191.6 929.501  28
  -1   4 -26 18741.3 552.199   9
  -1  -4  26 19776.9 596.152  22
   1  -4 -26 21602.5 1032.52   1
  -1  -4  26 17979.5 784.480  31
   1  -4 -27 1332.44 221.707   6
  -1  -4  27 1092.69 98.1444  25
  -1   4 -27 1015.65 213.205  28
  -1  -4  27 1131.14 100.215   3
  -1  -4  27 1144.39 178.543  31
  -1   4 -27 1090.37 92.6153   9
   1  -4 -27 915.095 212.113   8
  -1  -4  27 1152.51 111.260  22
   1  -4 -27 1055.41 229.578   1
  -1  -4  27 1038.44 97.9715  17
   1  -4 -28 1394.07 226.261   6
  -1  -4  28 1508.25 112.176  25
  -1   4 -28 1611.84 249.962  28
  -1  -4  28 1208.10 104.023   3
  -1  -4  28 1194.39 181.974  31
  -1   4 -28 1401.83 105.070   9
  -1  -4  28 1289.30 116.697  22
   1  -4 -28 1756.04 286.065   1
   1  -4 -28 1287.06 231.597   8
  -1  -4  28 1355.79 109.204  17
   1  -4 -29 2150.36 293.627   8
  -1  -4  29 2203.14 135.917  25
   1  -4 -29 2119.30 311.909   1
   1  -4 -29 1909.08 268.746   6
  -1  -4  29 2206.11 134.547  17
  -1  -4  29 2229.21 147.865  22
  -1   4 -29 2155.06 129.512   9
  -1   4 -29 2188.30 288.894  28
  -1  -4  29 2365.25 139.702   3
  -1  -4  30 10654.8 347.785  17
  -1  -4  30 10303.0 345.934   3
  -1  -4  30 10536.0 371.552  22
   1  -4 -30 10664.6 702.748   1
  -1   4 -30 10664.1 725.351   1
  -1   4 -30 10045.0 627.883  28
  -1  -4  30 10781.5 349.178  25
  -1   4 -30 10164.8 336.137   9
   1   4  31 7076.14 251.159   3
  -1  -4  31 6446.28 249.264   3
  -1  -4  31 6690.79 247.933  25
  -1  -4  31 6983.48 249.869  17
  -1  -4  31 6584.86 271.144  22
  -1  -4  32 1578.57 99.8724  25
  -1  -4  32 1509.06 117.419  22
  -1  -4  32 1557.33 99.7215  17
   1   4  32 1456.91 98.2485   3
  -1  -4  32 1480.24 102.688   3
   1   4  33 251.213 49.2094   3
  -1  -4  33 301.065 52.1276   3
  -1  -4  33 386.014 67.7464  22
   1   4  34 964.241 75.0786   3
  -1  -4  34 1059.57 80.8538   3
  -1  -4  34 1025.44 93.5540  22
   1   4  35 1546.79 87.4072   3
  -1  -4  35 1461.45 104.395  22
   1   4  36 1397.74 77.1068   3
  -1  -4  36 1546.97 100.990  22
  -1  -4  37 340.290 50.9693  22
   1  -4 -37 261.967 53.8594   4
  -1  -4  38 28.1812 29.5808  22
   1  -4 -38 15.3785 31.4042   4
  -1   4 -39 326.189 41.0410  12
  -1  -4  39 421.508 42.1127  22
   1  -4 -39 357.872 43.4657   4
  -1  -4  40 1855.57 70.0425  22
   1  -4 -40 1559.08 70.5756   4
  -1  -5 -38 668.216 53.9048   4
  -1  -5 -37 487.714 55.2801   4
  -1  -5 -36 511.041 61.9747   4
  -1  -5 -36 414.947 38.7648  12
   1  -5  36 468.768 40.6877  25
  -1  -5 -35 1152.87 91.6117   4
   1  -5  35 1175.42 71.6558  25
  -1  -5 -35 994.197 69.4232  12
  -1  -5 -34 700.126 78.9456   4
   1  -5  34 650.079 60.1194  25
  -1  -5 -34 584.870 58.9619  12
   1  -5  34 738.514 56.1423  17
  -1  -5 -33 2548.80 149.225   4
   1  -5  33 2691.73 121.202  17
  -1  -5 -33 2573.25 126.032  12
   1  -5  33 2309.48 122.305  25
   1  -5  32 1324.12 94.8757  18
   1  -5  32 1288.34 92.9816  25
  -1  -5 -32 1160.00 106.757   4
  -1  -5 -32 1142.33 90.5430  12
   1  -5  31 1654.65 108.303  25
   1  -5  31 1671.44 115.414  22
  -1  -5 -31 1455.61 105.597  12
   1  -5  31 1619.31 109.157  18
   1  -5  30 1467.29 107.558  25
   1  -5  30 1306.16 106.853  22
  -1  -5 -30 1253.37 103.056  12
   1  -5  30 1368.03 104.280  18
   1  -5  29 7264.69 270.348  25
   1  -5  29 7196.25 274.810  22
  -1  -5 -29 6615.17 264.977  12
   1  -5  29 7345.93 267.982  18
   1  -5  28 3915.04 190.195  22
   1   5 -28 3291.60 332.275  28
   1  -5  28 3804.12 181.348  18
   1  -5  28 3763.57 184.157  25
  -1  -5 -28 3698.85 187.498  12
   1  -5  28 3803.32 164.520  20
   1  -5  27 11882.4 358.805  13
  -1  -5 -27 10564.3 697.684   1
  -1  -5 -27 11737.4 389.004  12
   1   5 -27 9926.14 617.247  28
   1  -5  27 10366.2 340.361   3
   1  -5  27 11518.0 377.759  18
   1  -5  27 12096.4 391.845  22
   1  -5  27 12089.3 390.143  25
   1  -5  26 6448.95 266.635  22
   1  -5  26 6515.96 263.394  25
   1   5 -26 6207.13 455.658  28
   1  -5  26 6007.97 406.794  32
   1  -5  26 6453.84 255.543  18
  -1  -5 -26 6498.94 267.667  12
   1  -5  26 6832.55 245.009  13
  -1  -5 -26 5744.71 509.212   1
   1  -5  25 7656.83 290.426  22
   1  -5  25 7328.46 289.851  25
   1   5 -25 7357.90 496.897  28
   1  -5  25 7485.77 281.264  18
  -1  -5 -25 7433.09 294.351  12
   1  -5  25 7806.24 271.697  13
   1  -5  25 7026.55 447.257  32
  -1  -5 -25 7188.78 575.073   1
  -1  -5 -24-31.0938 147.527   1
   1  -5  24 142.099 59.7163  25
   1  -5  24 135.670 54.8324  18
  -1  -5 -24 192.170 65.7380  12
   1  -5  24 93.3824 44.3821  13
   1   5 -24 156.412 114.092  28
   1  -5  24 108.073 91.9842  32
   1  -5  23 6918.15 273.505  25
   1  -5  23 6426.37 411.351  32
   1   5 -23 6473.58 460.670  28
  -1  -5 -23 6533.09 272.728  12
  -1  -5 -23 6112.14 519.980   1
   1  -5  23 6959.18 256.280  13
   1  -5  23 7012.80 265.035  18
   1  -5  22 8886.39 316.411  25
   1  -5  22 7880.01 457.448  32
   1   5 -22 8398.34 511.895  28
  -1  -5 -22 8409.91 318.542  12
  -1  -5 -22 7569.10 581.209   1
   1  -5  22 8431.61 296.586  13
   1  -5  22 8396.60 300.643  18
   1  -5  21 8058.29 304.918  25
   1  -5  21 7956.12 450.637  32
   1   5 -21 8406.17 501.205  28
  -1  -5 -21 8462.97 597.197   1
  -1  -5 -21 8443.53 314.339  12
   1  -5  21 7915.17 291.008  18
   1  -5  21 8410.84 292.177  13
  -1  -5 -20 6895.34 530.575   1
   1  -5  20 7109.35 267.870  25
   1  -5  20 6074.25 380.902  32
  -1  -5 -20 6411.81 266.098  12
   1   5 -20 6105.68 418.910  28
  -1  -5 -20 6276.11 233.971  14
  -1  -5 -19 4053.08 177.088  14
   1  -5  19 4427.12 199.286  25
   1  -5  19 3662.98 245.983  31
   1   5 -19 4437.59 340.423  28
  -1   5  19 3589.60 293.005  29
   1  -5  19 4172.54 187.408  16
  -1  -5 -19 4245.08 202.258  12
   1  -5  19 4296.20 305.719  32
  -1  -5 -19 4239.53 224.059  21
   1  -5  18 31152.2 1061.06  32
   1  -5  18 33248.9 870.708  16
   1   5 -18 32209.3 1126.82  28
  -1   5  18 32994.2 1109.69  29
  -1  -5 -18 32478.6 852.478  14
  -1  -5 -18 34213.6 1311.08   1
   1  -5  18 35799.0 889.710  25
   1  -5  18 33330.5 851.828  23
  -1  -5 -18 33002.4 852.564  21
   1  -5  18 31365.3 980.051  31
  -1  -5 -18 34029.6 895.544  12
   1  -5  17 6107.10 307.645  31
   1   5 -17 6588.84 400.457  28
  -1   5  17 6368.28 386.368  29
  -1  -5 -17 6533.83 258.880  12
   1  -5  17 6606.00 230.072  23
  -1  -5 -17 6343.12 241.609  21
  -1  -5 -17 6842.17 498.089   1
   1  -5  17 5927.50 236.561  16
   1  -5  17 5957.41 356.205  32
  -1  -5 -17 6341.27 232.723  14
   1  -5  16 6374.79 237.448  18
   1  -5  16 6509.45 308.578  31
   1   5 -16 6983.52 404.432  28
  -1   5  16 6127.16 384.833  29
  -1  -5 -16 6855.01 263.680  12
   1  -5  16 6593.14 234.381  23
  -1  -5 -16 6627.11 237.802  21
  -1  -5 -16 6454.23 238.146  14
   1  -5  16 6540.53 360.471  32
   1  -5  16 6763.37 248.506  16
   1  -5  16 6711.30 239.777  15
  -1  -5 -16 6645.82 492.640   1
   1  -5  15 9194.20 298.165  18
  -1  -5 -15 9464.14 323.890  12
  -1  -5 -15 9823.64 586.616   1
   1  -5  15 8260.41 355.197  31
  -1  -5 -15 8560.77 286.072  21
  -1  -5 -15 8796.48 293.326  14
   1  -5  15 9739.24 311.172  16
   1  -5  15 9304.25 299.322  15
   1   5 -15 9335.25 463.928  28
  -1   5  15 9366.06 474.412  29
   1  -5  15 8593.47 418.854  32
   1  -5  14 324.772 53.8154  16
  -1  -5 -14 278.814 126.593   1
  -1   5  14 412.137 101.251  29
   1  -5  14 193.796 55.3898  31
   1   5 -14 190.645 85.3750  28
  -1  -5 -14 347.391 62.9635  21
  -1  -5 -14 314.383 61.2973  12
   1  -5  14 418.334 90.5410  32
  -1  -5 -14 217.752 52.2236  14
   1  -5  14 285.990 50.1775  18
  -1   5  13 8241.43 440.304  29
   1   5 -13 8531.65 415.208  28
   1  -5  13 8365.18 279.690  16
   1  -5  13 8259.51 269.549  18
  -1  -5 -13 8169.26 264.364  21
  -1  -5 -13 8334.80 535.517   1
  -1  -5 -13 7983.81 291.549  12
   1  -5  13 7805.61 315.850  31
   1  -5  13 8495.95 390.174  32
  -1  -5 -12 76641.4 2247.53   1
  -1  -5 -12 77029.9 1861.83  12
   1  -5  12 78075.4 1997.88  32
  -1   5  12 76983.5 2108.17  29
   1   5 -12 74764.3 2032.40  28
   1  -5  11 5564.41 286.260  32
  -1  -5 -11 5365.96 397.615   1
  -1   5  11 5330.55 341.612  29
   1   5 -11 4578.39 285.324  28
  -1   5  10 17402.3 697.642  29
   1   5 -10 17445.5 624.178  28
  -1   5  10 18099.7 662.148  27
  -1  -5 -10 17702.2 785.803   1
   1  -5  10 18256.9 605.760  32
   1  -5   9 21324.1 672.771  32
  -1   5   9 22086.4 752.785  27
  -1   5   9 21304.7 788.707  29
   1   5  -9 21217.8 696.244  28
  -1  -5  -9 20770.1 563.454   2
  -1  -5  -9 21680.4 869.888   1
   1  -5   8 23181.1 702.413  32
  -1   5   8 23916.9 797.962  27
  -1   5   8 23425.0 837.002  29
   1   5  -8 22287.3 717.283  28
  -1  -5  -8 22750.0 602.314   2
  -1  -5  -8 21707.7 882.912   1
   1  -5   7 15815.3 523.688  32
  -1   5   7 16547.7 623.944  27
  -1   5   7 16278.8 656.144  29
   1   5  -7 15464.8 538.056  28
  -1  -5  -7 15823.0 442.274   2
  -1  -5  -7 16617.8 716.138   1
  -1  -5  -6 23816.8 893.284   1
   1  -5   6 23157.2 673.054  32
   1   5  -6 22501.0 680.342  28
  -1   5   6 21798.8 812.919  29
  -1  -5  -6 21692.4 587.727   2
  -1   5   6 23233.6 789.942  27
  -1  -5  -5 1708.22 215.793   1
  -1   5   5 1613.48 171.811  27
   1  -5   5 1538.23 119.442  32
   1   5  -5 1438.78 122.306  28
  -1   5   5 1671.55 185.006  29
  -1  -5  -5 1488.20 92.7817   2
   1  -5   4 6712.57 268.432  32
   1  -5   4 6978.94 348.650   7
  -1   5   4 6592.16 364.994  27
  -1  -5  -4 6227.78 218.986   2
  -1   5   4 6541.38 382.872  29
  -1  -5  -4 6323.64 402.463   1
   1  -5   3 29997.4 935.902   7
  -1   5   3 30334.2 990.772  27
   1  -5   3 29656.7 814.627  32
  -1   5   3 29801.4 1012.72  29
  -1  -5  -3 30601.1 1060.35   1
  -1  -5  -3 31834.4 978.641   5
  -1  -5  -2 26619.6 870.783   5
   1  -5   2 25936.3 831.576   7
  -1   5   2 26121.5 915.508  29
  -1   5   2 27064.0 902.619  27
  -1  -5  -2 25026.0 936.740   1
   1  -5   2 25311.1 705.900  32
  -1  -5  -1 15434.8 595.461   5
   1  -5   1 14642.8 561.500   7
  -1   5   1 15775.4 649.135  29
  -1   5   1 15400.8 624.538  27
   1  -5   1 14921.8 654.600   1
  -1  -5  -1 15878.6 668.326   1
   1  -5   1 14881.6 448.581  32
  -1  -5   0 8337.82 403.156   5
   1  -5   0 7996.14 374.999   7
  -1   5   0 7626.31 429.072  29
  -1   5   0 8183.72 425.415  27
   1  -5   0 7544.83 266.466  32
  -1  -5   0 7838.64 253.585   2
  -1  -5   0 8092.19 447.774   1
   1  -5   0 7665.12 446.733   1
  -1  -5   1 15933.6 605.917   5
  -1   5  -1 15538.0 643.587  27
   1  -5  -1 14999.1 569.527   7
   1  -5  -1 14982.0 437.142  32
   1  -5  -1 15450.1 667.140   1
  -1  -5   1 15699.9 668.050   1
  -1  -5   1 15395.5 428.567   2
  -1  -5   2 27123.6 860.607   5
  -1   5  -2 26515.0 918.989  27
   1  -5  -2 25997.7 829.595   7
   1  -5  -2 24342.0 663.922  32
  -1  -5   2 25775.4 663.216   2
   1  -5  -2 26974.5 952.938   1
  -1   5  -3 29702.7 1026.08  27
  -1   5  -3 29414.7 925.535  28
   1  -5  -3 29078.9 922.330   7
   1  -5  -3 30434.6 1052.39   1
  -1  -5   3 29331.1 756.029   2
  -1  -5   3 31408.8 957.588   5
  -1  -5   4 7175.92 364.241   5
  -1   5  -4 7015.79 358.815  28
  -1   5  -4 6100.00 391.609  27
   1  -5  -4 6401.06 409.684   1
   1  -5  -4 7445.80 409.929   8
   1  -5  -4 6455.07 338.677   7
  -1  -5   4 6404.89 225.332   2
  -1  -5   5 1638.16 170.434   5
  -1   5  -5 1553.29 171.229  28
  -1   5  -5 1464.08 192.760  27
   1  -5  -5 1735.55 212.851   1
   1  -5  -5 1745.48 201.348   8
   1  -5  -5 1566.59 162.636   7
  -1  -5   5 1396.95 92.9132   2
  -1  -5   6 23150.5 779.576   5
  -1   5  -6 22382.9 793.370  28
  -1   5  -6 24275.8 894.295  27
   1  -5  -6 22136.3 875.732   1
   1  -5  -6 22359.8 838.743   8
   1  -5  -6 21521.3 757.496   7
  -1  -5   6 22521.7 596.365   2
  -1  -5   7 17194.1 625.803   5
  -1   5  -7 16322.2 647.963  28
  -1   5  -7 16363.6 727.884  27
   1  -5  -7 16111.1 715.212   1
   1  -5  -7 16374.3 691.672   8
   1  -5  -7 16299.4 617.434   7
  -1  -5   7 16164.7 454.672   2
  -1  -5   8 23978.3 791.639   5
  -1   5  -8 23314.2 834.069  28
  -1   5  -8 24052.9 929.178  27
   1  -5  -8 23890.3 923.819   1
   1  -5  -8 23448.1 874.796   8
   1  -5  -8 24269.1 744.020   6
   1  -5  -8 21902.0 779.309   7
  -1  -5   8 22557.4 609.854   2
  -1  -5   9 21946.1 747.890   5
  -1   5  -9 21856.6 882.401  27
  -1   5  -9 20312.0 783.343  28
   1  -5  -9 21822.5 877.558   1
   1  -5  -9 21364.7 834.145   8
   1  -5  -9 22217.7 705.474   6
  -1  -5   9 20602.2 565.866   2
  -1   5 -10 17958.9 720.634  28
  -1   5 -10 17050.6 785.932  27
   1  -5 -10 19000.9 811.659   1
   1  -5 -10 17888.6 629.934   6
  -1  -5  10 18795.8 663.496   5
   1  -5 -10 17262.7 742.868   8
  -1   5 -11 5969.43 424.309  27
  -1   5 -11 5766.93 376.335  28
   1  -5 -11 5538.56 409.075   1
   1  -5 -11 5831.15 394.616   8
  -1  -5  11 5813.80 325.094   5
   1  -5 -11 4946.13 293.330   6
  -1  -5  12 72150.5 1837.86  25
   1  -5 -12 75223.4 2002.76   6
  -1  -5  12 75555.3 1828.14  13
  -1  -5  12 82350.3 2037.03   5
  -1   5 -12 76940.9 2139.36  28
  -1  -5  12 79884.5 1841.10  20
   1  -5 -12 78274.2 2240.13   1
   1  -5 -12 78876.7 2194.48   8
  -1  -5  12 74447.4 1823.08  23
  -1  -5  12 74366.4 1836.27  15
   1  -5 -13 7932.92 489.316   8
  -1  -5  13 8356.83 290.168  20
  -1  -5  13 8076.57 287.576  22
  -1  -5  13 7723.19 278.411  18
  -1  -5  13 7952.57 292.176  25
   1  -5 -13 8203.97 403.902   6
  -1  -5  13 8373.43 285.995  13
   1  -5 -13 7696.34 300.162   4
  -1  -5  13 9199.37 413.041   5
  -1   5 -13 8830.36 485.496  28
   1  -5 -13 7878.13 517.795   1
  -1  -5  13 8151.98 281.779  23
  -1  -5  13 8319.74 292.576  15
   1  -5 -14 255.754 118.856   1
  -1  -5  14 267.197 59.4594  20
  -1  -5  14 569.948 67.8036  18
  -1  -5  14 304.952 55.3749  23
  -1  -5  14 236.396 55.0352  22
  -1  -5  14 285.536 56.8615  13
   1  -5 -14 314.707 114.345   8
   1  -5 -14 169.831 75.5051   6
  -1  -5  14 214.272 54.0397  25
  -1   5 -14 243.523 115.503  28
  -1  -5  14 277.140 56.8519  15
  -1  -5  14 287.629 90.5186   5
   1  -5 -15 8732.56 531.549   8
  -1  -5  15 9268.99 322.276  25
  -1  -5  15 8677.27 303.679  23
   1  -5 -15 9151.40 451.228   6
  -1  -5  15 9320.96 418.838   5
  -1  -5  15 8621.47 316.308  15
  -1  -5  15 9254.04 313.810  13
  -1  -5  15 9166.50 317.374  22
   1  -5 -15 9414.31 573.423   1
  -1  -5  15 8278.86 303.071  18
  -1  -5  15 9530.05 318.144  20
  -1   5 -15 8694.82 510.660  28
   1  -5 -16 6774.23 466.227   8
  -1  -5  16 6471.76 264.162  25
  -1  -5  16 6850.48 254.216  23
   1  -5 -16 6979.49 394.754   6
  -1  -5  16 6691.22 265.005  15
  -1  -5  16 6886.65 258.737  13
  -1  -5  16 6566.17 260.466  22
   1  -5 -16 6601.96 489.989   1
  -1  -5  16 6302.82 253.049  18
  -1  -5  16 7168.37 262.400  20
  -1   5 -16 6393.49 438.537  28
   1  -5 -17 6526.85 465.498   8
  -1  -5  17 6810.46 262.880  25
  -1  -5  17 6103.77 242.975  23
   1  -5 -17 5935.77 374.242   6
  -1  -5  17 6507.03 261.048  15
  -1  -5  17 6073.45 246.584  13
  -1  -5  17 6297.95 255.770  22
   1  -5 -17 5996.11 469.817   1
  -1  -5  17 6174.75 247.924  18
  -1  -5  17 6348.68 250.737  20
  -1   5 -17 6847.19 455.093  28
   1  -5 -18 34934.9 1254.46   8
  -1  -5  18 33095.7 877.480  25
  -1  -5  18 33344.6 859.779  23
   1  -5 -18 33441.4 1103.19   6
  -1  -5  18 31834.6 876.391  15
  -1  -5  18 32928.0 865.704  13
  -1  -5  18 31566.3 869.325  22
   1  -5 -18 33956.6 1299.73   1
  -1  -5  18 29701.4 852.051  18
  -1  -5  18 32332.5 865.080  20
  -1   5 -18 33669.9 1210.89  28
  -1  -5  19 4378.99 198.729  20
  -1  -5  19 4018.51 199.824  25
   1  -5 -19 4305.83 328.734   6
  -1  -5  19 4075.31 202.000  15
  -1  -5  19 4124.76 202.733  22
   1  -5 -19 4176.70 402.734   1
   1  -5 -19 3943.62 368.168   8
  -1  -5  19 4046.06 189.720  23
  -1  -5  19 4024.64 194.271  13
  -1   5 -19 4158.78 367.144  28
  -1  -5  20 6792.13 264.414  20
  -1  -5  20 6482.77 272.212  25
   1  -5 -20 6079.53 407.501   6
  -1  -5  20 6564.51 270.821  15
  -1  -5  20 7263.21 281.309  22
   1  -5 -20 6339.94 519.077   1
   1  -5 -20 6209.83 476.034   8
  -1  -5  20 6597.49 257.976  23
  -1  -5  20 6318.25 264.749  13
  -1   5 -20 6900.65 485.051  28
  -1  -5  21 8176.68 297.749  20
  -1  -5  21 7778.52 305.833  25
   1  -5 -21 8341.01 486.109   6
  -1  -5  21 7849.99 308.019  15
  -1  -5  21 7652.54 303.619  22
   1  -5 -21 8853.69 608.012   1
  -1  -5  21 7868.68 298.106  13
  -1  -5  21 7906.71 289.874  23
   1  -5 -21 7804.60 540.280   8
  -1   5 -21 7385.21 515.872  28
   1  -5 -22 8189.38 559.884   8
  -1  -5  22 8174.10 317.243  25
  -1   5 -22 8011.45 543.285  28
  -1  -5  22 8372.74 322.388  22
   1  -5 -22 9653.43 640.916   1
   1  -5 -22 8351.81 498.578   6
  -1  -5  22 8706.70 305.824  23
  -1  -5  22 8499.20 312.618  13
  -1  -5  22 8239.39 306.055  20
   1  -5 -23 6850.74 513.944   8
   1  -5 -23 6693.85 443.956   6
  -1   5 -23 6478.29 485.278  28
  -1  -5  23 6675.45 268.019  13
  -1  -5  23 6695.67 275.457  25
  -1  -5  23 6732.77 264.351  20
   1  -5 -23 6976.23 552.558   1
  -1  -5  23 6525.94 277.915  22
  -1  -5  23 6681.97 257.804  23
   1  -5 -24 62.3025 84.6019   6
  -1   5 -24 235.316 130.420  28
  -1  -5  24 201.956 61.8137  17
   1  -5 -24 54.4198 93.6752   8
  -1  -5  24 153.196 54.8982  20
  -1  -5  24 85.7238 56.5979  25
  -1  -5  24 69.0587 42.0004  23
   1  -5 -24 63.0640 132.929   1
  -1  -5  25 8148.93 303.635  17
  -1   5 -25 7368.79 527.571  28
   1  -5 -25 6476.95 509.245   8
  -1  -5  25 7470.94 274.876  23
  -1  -5  25 7383.03 292.963  25
   1  -5 -25 7576.59 583.673   1
   1  -5 -25 6762.02 475.674   6
  -1  -5  25 7647.73 281.478  20
   1  -5 -26 6476.11 450.424   6
  -1  -5  26 6451.44 266.955  25
  -1  -5  26 6740.66 252.336  20
  -1   5 -26 6041.96 476.396  28
   1  -5 -26 5949.96 516.806   1
   1  -5 -26 5240.67 482.036   8
  -1  -5  26 6802.48 270.754  17
  -1  -5  27 11260.8 383.364  25
  -1   5 -27 12601.8 694.367  28
  -1  -5  27 10918.3 347.053   3
  -1  -5  27 11302.0 359.815  20
  -1  -5  27 12031.3 389.107  17
   1  -5 -27 9930.73 598.710   6
   1  -5 -27 10423.8 697.039   1
  -1  -5  28 3863.64 187.907  25
  -1   5 -28 3706.78 410.078  27
  -1   5 -28 3552.93 363.711  28
  -1  -5  28 3653.76 186.209  17
   1  -5 -28 3342.30 386.698   1
  -1  -5  29 7106.68 269.065  25
  -1  -5  29 7216.21 270.169  17
  -1  -5  29 6633.33 276.565  22
  -1  -5  30 1328.50 101.671  25
  -1  -5  30 1373.09 104.043  17
  -1  -5  30 1450.27 117.639  22
  -1  -5  31 1557.03 118.986  22
   1  -5 -31 1382.66 120.437   4
  -1  -5  31 1577.09 105.397  17
  -1  -5  31 1658.85 107.389  25
  -1  -5  32 1033.09 80.2646  25
   1  -5 -32 1086.27 102.993   4
  -1  -5  32 1074.74 83.2754  17
  -1  -5  32 1139.50 100.373  22
  -1  -5  33 2575.58 120.900  25
   1  -5 -33 2664.06 149.575   4
  -1  -5  33 2576.62 121.767  17
  -1  -5  33 2551.92 142.934  22
   1  -5 -34 680.928 75.8157   4
  -1  -5  34 666.493 54.7422  17
  -1  -5  34 688.039 74.3603  22
   1  -5 -35 1243.27 92.9801   4
  -1  -5  35 1275.93 89.8071  22
   1  -5 -36 441.004 57.0542   4
  -1  -5  36 571.188 61.8079  22
   1  -5 -37 401.992 49.3534   4
  -1  -5  37 497.708 50.1156  22
  -1  -5  38 765.454 51.6761  22
   1  -5 -38 635.251 48.6797   4
  -1  -5  38 676.272 44.6816  11
  -1  -6 -36 557.834 50.6221   4
   1  -6  36 636.478 47.1508  22
   1  -6  35 3532.13 130.818  22
  -1  -6 -35 3148.19 135.748   4
   1  -6  35 3264.55 118.381  25
   1  -6  34 6891.23 211.083  25
   1  -6  34 6963.53 198.219  17
   1  -6  34 7480.42 223.543  22
  -1  -6 -34 7225.64 236.476   4
   1  -6  33 3522.91 141.029  25
   1  -6  33 3695.78 147.098  22
  -1  -6 -33 3368.66 157.577   4
   1  -6  33 3472.15 132.425  17
   1  -6  32-3.14190 33.8554  17
  -1  -6 -32 54.3016 42.9371   4
  -1  -6 -32 20.4719 33.5387  12
   1  -6  32 52.5054 36.1450  25
   1  -6  32 40.1161 37.4482  22
  -1  -6 -31 120.032 54.7460   4
   1  -6  31 95.4227 42.0112  18
  -1  -6 -31 78.6612 39.9760  12
   1  -6  31 109.253 42.9439  25
   1  -6  31 99.6191 41.8795  22
  -1  -6 -30 266.130 65.9951   4
   1  -6  30 272.395 53.9267  18
   1  -6  30 184.214 48.2417  25
  -1  -6 -30 232.319 51.4890  12
   1  -6  30 150.508 47.7387  22
  -1  -6 -29 304.499 58.6561  12
   1  -6  29 374.823 63.4062  25
   1  -6  29 379.014 63.9499  22
   1  -6  29 506.061 67.6919  18
  -1  -6 -29 320.290 69.5964   4
   1  -6  29 363.699 50.3682  20
   1  -6  29 300.025 46.1213  13
  -1  -6 -28 1689.18 133.670   4
   1  -6  28 1609.83 100.167  13
  -1  -6 -28 1742.88 116.993  12
   1  -6  28 1620.88 113.400  22
   1  -6  28 1631.63 112.205  18
   1  -6  28 1744.98 103.585  20
   1  -6  28 1539.23 113.681  25
  -1  -6 -27 868.650 107.674   4
   1  -6  27 855.955 77.7665  13
  -1  -6 -27 789.016 86.3388  12
   1  -6  27 938.430 89.8226  22
   1  -6  27 846.398 85.0797  18
   1  -6  27 959.141 81.3362  20
   1  -6  27 905.251 91.1787  25
   1  -6  26 3707.12 185.764  25
  -1  -6 -26 3647.26 183.310  12
   1  -6  26 3807.24 171.189  13
   1  -6  26 3854.05 182.757  18
  -1  -6 -26 3700.38 206.758   4
   1  -6  26 3696.02 182.233  22
   1  -6  25 3394.12 171.606  22
   1  -6  25 3321.36 176.719  25
  -1  -6 -25 3208.40 197.001   4
   1   6 -25 3505.21 325.399  28
   1  -6  25 3150.94 165.089  18
   1  -6  25 3222.44 158.600  13
  -1  -6 -25 3264.25 175.420  12
  -1  -6 -25 2787.86 350.504   1
   1  -6  24 8785.31 323.622  25
  -1  -6 -24 8635.06 347.537   4
   1  -6  24 8491.21 313.672  22
   1  -6  24 8912.73 309.066  13
  -1  -6 -24 9352.32 330.196  12
   1   6 -24 8938.02 537.156  28
  -1  -6 -24 9206.32 632.744   1
   1   6 -23 9040.44 537.320  28
   1  -6  23 8947.98 319.895  22
   1  -6  23 8947.33 332.583  25
  -1  -6 -23 8720.13 352.960   4
   1  -6  23 9204.61 315.613  13
  -1  -6 -23 8318.83 618.180   1
  -1  -6 -23 9009.97 331.819  12
  -1  -6 -22 4447.02 448.762   1
  -1  -6 -22 4737.68 243.933   4
   1   6 -22 4888.45 379.039  28
   1  -6  22 4597.13 209.200  22
   1  -6  22 4722.78 218.254  25
   1  -6  22 4932.43 211.510  13
  -1  -6 -22 4591.14 193.022  14
  -1  -6 -22 4668.33 220.271  12
   1  -6  22 4638.27 328.290  32
  -1  -6 -21 2911.02 368.374   1
  -1  -6 -21 3356.14 204.538   4
  -1  -6 -21 3363.12 162.441  14
   1  -6  21 3886.98 180.953  13
   1   6 -21 3053.34 298.575  28
   1  -6  21 3506.44 162.351  23
   1  -6  21 3448.89 174.705  22
   1  -6  21 3730.02 187.256  25
  -1  -6 -21 3506.78 188.167  12
   1  -6  21 3302.79 273.178  32
  -1  -6 -20 7026.01 552.090   1
   1  -6  20 7100.09 281.860  25
   1  -6  20 7299.77 265.439  15
  -1  -6 -20 6937.77 258.581  14
   1  -6  20 6988.93 267.897  18
   1  -6  20 7555.99 275.320  13
   1   6 -20 7008.25 451.939  28
   1  -6  20 7248.70 257.522  23
   1  -6  20 7069.05 269.442  22
  -1  -6 -20 7146.79 307.397   4
  -1  -6 -20 7197.85 289.153  12
   1  -6  20 6916.66 400.858  32
  -1  -6 -19 514.191 168.272   1
  -1  -6 -19 573.916 93.1505   4
   1  -6  19 633.927 76.5822  16
   1  -6  19 533.962 68.1036  15
   1  -6  19 518.369 70.9063  18
  -1  -6 -19 528.535 69.5672  14
   1   6 -19 475.814 133.167  28
   1  -6  19 492.812 63.3931  23
   1  -6  19 544.866 69.8462  22
  -1  -6 -19 578.717 83.0707  12
   1  -6  19 352.418 100.514  32
   1  -6  18 4873.63 209.433  18
  -1  -6 -18 4767.89 205.742  14
  -1  -6 -18 5141.27 230.983  12
   1   6 -18 4522.08 347.421  28
   1  -6  18 5123.62 204.779  23
   1  -6  18 4782.18 206.833  22
  -1  -6 -18 5025.20 262.240  21
  -1  -6 -18 4988.39 248.342   4
   1  -6  18 5252.89 212.477  15
   1  -6  18 5090.51 220.739  16
  -1  -6 -18 4437.22 438.303   1
   1  -6  18 4563.72 307.475  32
   1  -6  17 7865.65 279.533  18
  -1  -6 -17 7389.53 274.202  14
  -1  -6 -17 7757.35 321.405   4
   1  -6  17 8019.10 281.691  15
   1  -6  17 7765.97 289.259  16
  -1  -6 -17 7781.98 300.490  12
  -1  -6 -17 8096.81 342.465  21
   1  -6  17 7036.11 385.636  32
  -1  -6 -17 7032.90 549.935   1
   1  -6  17 7628.08 271.274  23
   1  -6  17 7654.11 276.529  22
   1   6 -17 7187.00 437.533  28
   1  -6  16 8301.95 287.242  18
  -1  -6 -16 8276.61 290.262  14
   1  -6  16 8147.31 285.522  23
   1  -6  16 8100.02 283.852  22
   1  -6  16 8089.97 288.350  15
   1  -6  16 8177.18 297.262  16
  -1  -6 -16 8263.17 309.956  12
   1   6 -16 8160.70 452.920  28
  -1  -6 -16 8899.50 596.397   1
  -1  -6 -16 7856.92 325.905   4
  -1  -6 -16 8069.52 334.821  21
   1  -6  16 7413.87 391.600  32
   1  -6  16 8305.18 302.265  25
  -1  -6 -15 10959.8 683.286   1
  -1  -6 -15 12152.3 422.205   4
   1  -6  15 11828.0 368.927  18
  -1  -6 -15 11694.4 373.243  14
   1  -6  15 11705.3 367.863  23
   1  -6  15 11362.2 363.111  22
   1  -6  15 12281.8 380.002  15
   1  -6  15 11520.5 378.906  16
  -1  -6 -15 12213.9 398.717  12
   1   6 -15 11183.9 539.728  28
   1  -6  15 10899.1 486.458  32
  -1  -6 -15 11721.8 391.181  21
  -1  -6 -15 11034.1 363.564  26
   1  -6  15 12496.2 392.812  25
  -1  -6 -14 13608.7 755.861   1
   1  -6  14 14387.6 431.544  25
   1  -6  14 13792.7 409.642  18
  -1  -6 -14 12816.0 411.461  14
  -1  -6 -14 13483.7 416.722  21
   1  -6  14 13316.0 420.398  16
   1  -6  14 13913.6 418.532  15
  -1  -6 -14 13717.9 438.729  12
   1   6 -14 12394.5 585.955  28
   1  -6  14 13673.3 394.920  26
  -1  -6 -14 13283.6 412.075  26
   1  -6  14 13429.2 535.225  32
  -1  -6 -14 13122.2 455.437   4
   1  -6  14 13994.5 413.692  23
   1  -6  14 13301.3 403.460  22
  -1  -6 -13 1061.15 207.221   1
   1  -6  13 947.275 89.1379  25
   1  -6  13 911.585 79.3623  18
  -1  -6 -13 842.618 84.6105  14
   1  -6  13 1060.81 88.5381  15
  -1  -6 -13 910.391 116.834  21
   1  -6  13 990.433 88.3402  16
  -1  -6 -13 1048.96 96.4088  12
   1   6 -13 918.095 138.645  28
   1  -6  13 837.403 72.4056  26
  -1  -6 -13 825.683 80.0977  26
   1  -6  13 913.529 123.036  32
   1  -6  13 908.343 76.2463  22
  -1  -6 -13 883.077 99.6752   4
  -1  -6 -12 5950.71 230.937  21
  -1  -6 -12 5938.20 260.649   4
   1  -6  12 5954.11 221.332  18
   1  -6  12 6321.50 234.388  15
  -1  -6 -12 5702.96 228.354  14
   1  -6  12 5752.53 232.223  16
  -1  -6 -12 5745.17 228.812  26
   1  -6  12 6322.84 219.279  26
  -1   6  12 5753.26 361.766  29
   1   6 -12 5454.96 331.761  28
  -1  -6 -12 6143.04 472.523   1
   1  -6  12 5950.55 306.382  32
   1  -6  12 5947.82 234.690  25
  -1  -6 -12 6229.61 249.131  12
  -1  -6 -11 3430.10 348.564   1
  -1  -6 -11 3614.70 165.836  21
   1  -6  11 3709.61 159.818  18
   1  -6  11 3686.08 172.032  25
   1  -6  11 3922.82 177.546  16
  -1  -6 -11 3937.04 187.032  12
   1  -6  11 3832.43 159.415  26
  -1  -6 -11 3481.45 169.424  26
  -1  -6 -11 3712.80 194.520   4
   1  -6  11 3561.45 223.914  32
  -1  -6 -11 3589.30 171.197  14
   1  -6  11 3788.69 171.585  15
  -1   6  11 3415.35 273.337  29
  -1  -6 -10 2021.33 139.435   4
   1  -6  10 2063.95 134.402  19
  -1  -6 -10 2172.41 276.508   1
  -1  -6 -10 2173.97 124.223  21
   1  -6  10 1984.99 110.301  18
   1  -6  10 2220.35 125.184  25
   1  -6  10 1941.64 121.255  16
  -1  -6 -10 2185.61 133.470  12
  -1  -6 -10 1838.11 117.359  26
   1  -6  10 2001.12 111.111  26
   1  -6  10 1978.24 157.536  32
   1  -6  10 2075.14 121.162  15
  -1  -6 -10 2022.85 125.518  14
  -1   6  10 1902.91 207.158  29
   1  -6   9 2091.18 138.648   4
  -1  -6  -9 2084.45 139.456   4
  -1  -6  -9 2138.44 120.384  21
  -1  -6  -9 2251.25 280.394   1
   1  -6   9 2146.87 135.759  19
   1  -6   9 2132.23 111.510  18
   1  -6   9 2139.72 156.621  32
  -1   6   9 1686.05 196.519  29
  -1  -6  -9 1773.17 118.251  26
  -1  -6  -9 2320.07 136.785  12
   1  -6   9 2242.43 124.170  25
  -1  -6  -9 2064.09 125.274  14
   1  -6   9 2212.29 125.522  15
   1  -6   9 2166.28 125.229  16
   1  -6   9 2175.39 115.619  26
   1  -6   8 349.820 99.0182   7
  -1  -6  -8 449.318 143.520   1
   1  -6   8 321.097 63.7763  19
   1  -6   8 313.174 46.8191  18
  -1  -6  -8 348.423 62.6143  12
   1  -6   8 456.556 60.5947  15
   1  -6   8 331.542 63.6468   4
  -1  -6  -8 460.645 71.0242   4
   1  -6   8 409.139 58.0321  25
  -1  -6  -8 360.599 61.8825  21
   1  -6   8 369.695 53.9747  26
  -1  -6  -8 287.905 54.0089  26
  -1  -6  -8 328.608 60.3169  14
  -1   6   8 308.547 101.843  29
   1  -6   7 9965.29 465.322   7
  -1  -6  -7 9407.24 317.712  26
  -1  -6  -7 9313.58 301.298  21
  -1  -6  -7 9560.45 329.695  12
  -1   6   7 9637.56 493.674  29
  -1  -6  -7 9268.53 313.500  14
   1  -6   7 9919.98 318.019  15
  -1  -6  -7 9367.72 337.540   4
   1  -6   7 9203.28 334.954   4
  -1  -6  -7 9839.11 581.849   1
   1  -6   7 9781.34 334.243  19
   1  -6   7 9481.02 302.994  26
   1  -6   6 30865.2 1000.16   7
   1  -6   6 30335.4 843.790   4
  -1  -6  -6 31206.8 846.500   4
  -1  -6  -6 30254.4 796.584  21
  -1  -6  -6 33536.4 1203.38   1
   1  -6   6 31020.6 817.331  15
  -1  -6  -6 30370.5 816.076  14
   1  -6   6 31903.5 841.518  19
  -1   6   6 31232.1 1014.05  27
  -1  -6  -6 31472.0 823.670  26
   1  -6   6 32826.2 808.028  26
  -1  -6  -6 31937.4 836.996  12
  -1   6   6 31895.9 1074.41  29
  -1  -6  -5 19861.4 559.885  26
  -1   6   5 19533.5 740.893  27
  -1   6   5 19889.5 788.816  29
   1  -6   5 20269.7 577.988  19
   1  -6   5 20517.4 546.406  26
   1  -6   5 20662.6 559.750  15
  -1  -6  -5 19316.6 554.431  14
   1  -6   5 18727.3 713.354   7
  -1  -6  -5 19485.5 570.761  12
   1  -6   5 19738.3 579.154   4
  -1  -6  -5 19043.7 576.001   4
  -1  -6  -5 20472.6 873.486   1
  -1  -6  -4 3859.27 176.416  26
  -1   6   4 3830.82 284.084  27
   1  -6   4 4136.39 276.025   7
   1  -6   4 3901.94 174.551  15
  -1  -6  -4 4082.46 179.447  14
  -1  -6  -4 3881.34 185.430  12
  -1   6   4 3684.67 300.529  29
  -1  -6  -4 4315.95 364.808   1
   1  -6   4 3769.36 186.538   4
  -1  -6  -4 4158.18 194.662   4
   1  -6   4 4230.72 170.338  26
   1  -6   4 4150.94 190.652  19
  -1  -6  -3 851.615 76.1141  21
  -1  -6  -3 845.760 85.4950  12
  -1   6   3 871.916 153.181  29
  -1   6   3 1147.06 158.336  27
  -1  -6  -3 838.547 80.4707  26
  -1  -6  -3 966.659 180.719   1
   1  -6   3 922.372 76.1735  26
   1  -6   3 861.082 127.580   7
   1  -6   3 1026.14 92.5061  19
   1  -6   2 14768.8 447.630  19
  -1   6   2 15293.7 635.580  27
  -1  -6  -2 13987.3 406.056  21
   1  -6   2 14562.9 417.571  26
  -1  -6  -2 14030.0 438.543  12
  -1  -6  -2 13736.4 690.328   1
   1  -6   2 14520.5 571.603   7
  -1   6   2 13607.5 637.534  29
  -1  -6  -1 9340.93 545.957   1
   1  -6   1 9417.93 329.260  19
  -1  -6  -1 9002.72 320.668  12
   1  -6   1 9260.39 433.519   7
  -1   6   1 9239.55 507.320  29
   1  -6   1 10459.8 310.399  26
  -1  -6  -1 9556.36 314.886  14
  -1   6   1 9035.76 480.082  27
  -1   6   0 17877.7 749.749  27
   1  -6   0 19691.5 520.751  26
   1  -6   0 17782.1 672.066   7
  -1  -6   0 18111.2 806.645   1
   1  -6   0 19528.2 830.742   1
  -1  -6   0 18292.3 529.859  26
  -1  -6   0 18611.3 541.033  12
  -1   6   0 18335.9 773.327  29
   1  -6  -1 9336.44 546.697   1
  -1  -6   1 9785.35 483.520   5
  -1  -6   1 8905.18 306.846  26
  -1   6  -1 9301.96 497.064  27
  -1   6  -1 9587.69 519.081  29
   1  -6  -1 9562.97 436.454   7
   1  -6  -2 15303.2 724.072   1
  -1   6  -2 12510.7 624.042  27
  -1  -6   2 16271.0 643.359   5
   1  -6  -2 13555.4 554.750   7
  -1   6  -2 13721.5 652.491  29
  -1  -6   2 14103.2 425.060  26
  -1  -6   3 887.898 154.184   5
   1  -6  -3 1033.97 79.8315  26
   1  -6  -3 940.201 185.501   1
  -1  -6   3 843.917 75.0669  23
  -1   6  -3 1064.47 177.245  27
  -1  -6   3 881.966 79.7219  26
   1  -6  -3 948.569 133.010   7
  -1  -6   4 3888.02 175.947  26
  -1  -6   4 4218.91 173.955  23
  -1  -6   4 4534.94 314.626   5
   1  -6  -4 3326.23 325.316   1
  -1  -6   4 3955.37 175.170  15
   1  -6  -4 4214.22 169.163  26
   1  -6  -4 3900.54 268.244   7
  -1  -6   4 3526.92 180.994   4
  -1   6  -4 3959.64 329.222  27
  -1  -6   4 3902.87 177.401  20
   1  -6  -5 18944.9 706.571   7
   1  -6  -5 20109.4 629.618   6
  -1  -6   5 18882.5 545.144  23
  -1  -6   5 21279.1 769.990   5
   1  -6  -5 21791.8 900.403   1
  -1  -6   5 19202.5 554.239  15
  -1   6  -5 20264.7 841.907  27
  -1  -6   5 20316.2 564.410  20
  -1  -6   5 18653.0 569.667   4
   1  -6  -5 20984.4 586.766   4
   1  -6  -5 20845.2 547.176  26
  -1  -6   5 18860.4 553.344  26
  -1  -6   6 29714.8 817.173  26
  -1  -6   6 30347.2 840.711   4
   1  -6  -6 31717.5 849.931   4
   1  -6  -6 29890.0 987.991   7
   1  -6  -6 31119.4 905.806   6
  -1  -6   6 34378.9 1066.16   5
   1  -6  -6 33136.6 1200.22   1
  -1  -6   6 31714.9 816.059  13
  -1  -6   6 31272.5 824.457  15
  -1  -6   6 29643.9 810.790  16
  -1  -6   6 32411.6 832.745  20
  -1  -6   6 31023.3 837.747  25
   1  -6  -6 33553.1 811.856  26
  -1   6  -6 31408.2 1149.16  27
  -1   6  -6 31144.3 1026.38  28
   1  -6  -7 9750.80 580.571   1
  -1  -6   7 9692.92 333.228  25
   1  -6  -7 9717.02 306.021  26
   1  -6  -7 9765.25 390.631   6
  -1  -6   7 10623.7 495.986   5
  -1  -6   7 9822.13 315.785  13
  -1  -6   7 8936.85 330.470   4
   1  -6  -7 9730.67 341.244   4
  -1  -6   7 9069.28 315.043  26
  -1  -6   7 9124.17 322.744  20
  -1  -6   7 9426.85 315.119  16
  -1  -6   7 8981.09 318.130  14
  -1   6  -7 9248.00 475.951  28
  -1   6  -7 10445.1 576.461  27
  -1  -6   8 290.799 54.9385  23
   1  -6  -8 429.961 140.188   1
  -1  -6   8 360.002 57.8000  16
  -1  -6   8 266.839 54.6189  26
   1  -6  -8 347.926 52.3317  26
   1  -6  -8 249.570 70.8058   6
  -1  -6   8 335.500 56.6319  13
  -1  -6   8 513.668 112.050   5
   1  -6  -8 412.766 70.4248   4
  -1  -6   8 278.675 60.8063   4
  -1  -6   8 322.132 62.0043  25
  -1   6  -8 453.578 141.978  27
  -1   6  -8 374.199 116.343  28
   1  -6  -9 2478.50 250.861   8
   1  -6  -9 2541.81 296.368   1
  -1  -6   9 2346.67 139.943  25
   1  -6  -9 2298.89 119.106  26
   1  -6  -9 1887.14 167.594   6
  -1  -6   9 2143.40 125.297  26
  -1  -6   9 2336.35 223.515   5
  -1  -6   9 2033.38 125.458  13
  -1  -6   9 2028.39 122.024  23
  -1  -6   9 1854.29 130.787   4
   1  -6  -9 2003.66 138.286   4
  -1  -6   9 1850.88 119.941  16
  -1   6  -9 2584.90 247.452  28
  -1   6  -9 1897.26 257.991  27
   1  -6 -10 2163.49 239.802   8
  -1  -6  10 2070.37 130.394  15
  -1  -6  10 1904.01 123.570  16
   1  -6 -10 1851.26 168.217   6
  -1  -6  10 2253.88 134.612  20
   1  -6 -10 2212.78 275.876   1
   1  -6 -10 2173.64 115.765  26
  -1  -6  10 2250.32 140.501  25
  -1  -6  10 2567.67 227.512   5
  -1  -6  10 2045.24 124.414  13
  -1  -6  10 2023.13 122.351  26
   1  -6 -10 2126.28 142.374   4
  -1  -6  10 2039.20 124.173  22
  -1  -6  10 1707.97 117.379  23
  -1   6 -10 2310.38 239.268  28
  -1   6 -10 2008.09 262.138  27
  -1  -6  11 3314.01 164.750  18
  -1  -6  11 3478.64 185.012  25
   1  -6 -11 3321.06 342.242   1
   1  -6 -11 3903.12 161.043  26
  -1  -6  11 3679.54 171.262  26
   1  -6 -11 3838.33 247.714   6
  -1  -6  11 3744.62 276.633   5
  -1   6 -11 3816.00 314.915  28
  -1   6 -11 3312.15 345.163  27
   1  -6 -11 3778.12 196.122   4
  -1  -6  11 3668.78 173.219  23
  -1  -6  11 3669.34 174.275  22
  -1  -6  11 3738.16 178.694  16
  -1  -6  11 3643.86 180.525  15
  -1  -6  11 3554.86 178.424  20
   1  -6 -11 3411.30 305.749   8
  -1  -6  12 5907.10 241.254  20
  -1  -6  12 5601.11 239.088  15
   1  -6 -12 6084.05 474.554   1
  -1  -6  12 5534.40 224.362  18
  -1  -6  12 5707.91 227.010  26
   1  -6 -12 6097.91 217.504  26
  -1  -6  12 5853.24 366.410   5
   1  -6 -12 5798.90 321.179   6
  -1   6 -12 5798.34 404.547  28
  -1   6 -12 5922.99 462.637  27
  -1  -6  12 5834.77 232.776  23
  -1  -6  12 5730.17 231.538  22
   1  -6 -12 5605.40 253.729   4
   1  -6 -12 5884.41 413.282   8
  -1  -6  13 1016.12 95.6711  20
  -1  -6  13 900.152 91.8726  15
  -1  -6  13 911.374 84.6626  18
   1  -6 -13 967.536 79.2078  26
  -1  -6  13 928.310 84.5456  26
  -1   6 -13 924.007 198.105  27
   1  -6 -13 1090.56 209.816   1
   1  -6 -13 975.342 137.996   6
  -1   6 -13 911.039 166.232  28
  -1  -6  13 759.021 80.8925  23
  -1  -6  13 995.130 90.8877  22
   1  -6 -13 1042.50 106.757   4
   1  -6 -13 1047.85 177.929   8
  -1  -6  14 14466.9 441.131  20
  -1  -6  14 13421.9 437.187  15
   1  -6 -14 14476.7 764.058   1
  -1  -6  14 12502.5 416.611  18
   1  -6 -14 13477.6 675.003   8
   1  -6 -14 14045.3 398.744  26
  -1  -6  14 13766.8 412.427  26
   1  -6 -14 12748.0 549.358   6
  -1  -6  14 13069.5 423.821  13
  -1  -6  14 13688.7 424.419  23
   1  -6 -14 13163.6 452.069   4
  -1  -6  14 13091.5 426.601  22
  -1   6 -14 13100.2 739.312  27
  -1   6 -14 11891.0 640.293  28
  -1  -6  15 11856.1 387.199  22
  -1  -6  15 10972.4 381.007  20
  -1  -6  15 11426.9 394.193  15
   1  -6 -15 11506.5 691.197   1
  -1  -6  15 11096.8 374.321  18
   1  -6 -15 12085.3 415.850   4
  -1  -6  15 11227.0 393.835  25
   1  -6 -15 12539.1 533.444   6
  -1  -6  15 10840.1 377.993  13
  -1  -6  15 11502.6 378.657  23
   1  -6 -15 11301.6 614.008   8
   1  -6 -15 11613.1 348.456  26
  -1   6 -15 12251.6 708.466  27
  -1   6 -15 10966.1 606.307  28
  -1  -6  16 8079.19 304.905  20
  -1  -6  16 7944.64 309.330  15
  -1  -6  16 8500.23 318.952  25
  -1  -6  16 8100.88 303.636  22
   1  -6 -16 7286.25 411.337   6
  -1  -6  16 8151.19 301.561  13
  -1  -6  16 7768.22 295.045  23
   1  -6 -16 7699.97 500.316   8
   1  -6 -16 9429.25 613.460   1
   1  -6 -16 8302.00 330.618   4
  -1   6 -16 8105.08 574.601  27
  -1   6 -16 7496.03 500.576  28
  -1  -6  17 7926.50 300.605  20
  -1  -6  17 7825.68 305.765  15
  -1  -6  17 7395.69 303.141  25
  -1  -6  17 8040.51 301.915  22
   1  -6 -17 8001.89 428.491   6
  -1  -6  17 7603.11 294.767  13
  -1  -6  17 8024.58 295.610  23
   1  -6 -17 7627.59 505.065   8
   1  -6 -17 7284.22 556.325   1
   1  -6 -17 7635.33 317.991   4
  -1   6 -17 7147.35 492.770  28
  -1   6 -17 8378.50 585.376  27
  -1  -6  18 4733.79 220.327  20
  -1  -6  18 4756.44 227.449  15
   1  -6 -18 4872.93 454.391   1
  -1  -6  18 4811.77 229.134  25
  -1  -6  18 5005.68 224.091  22
   1  -6 -18 4579.14 324.066   6
  -1  -6  18 4523.24 218.577  13
   1  -6 -18 4115.84 366.966   8
  -1  -6  18 5302.97 222.904  23
   1  -6 -18 4688.55 243.056   4
  -1   6 -18 4934.69 406.873  28
  -1   6 -18 4610.42 444.047  27
   1  -6 -19 446.715 133.450   8
  -1  -6  19 574.388 80.2386  20
  -1  -6  19 590.618 85.1190  15
  -1  -6  19 558.021 82.5454  25
   1  -6 -19 442.960 117.641   6
  -1  -6  19 590.136 81.2489  13
   1  -6 -19 274.256 155.974   1
  -1   6 -19 726.657 189.636  27
   1  -6 -19 481.891 89.9821   4
  -1  -6  19 366.070 67.6538  23
  -1  -6  19 549.700 79.2042  22
  -1   6 -19 483.575 153.863  28
  -1  -6  20 7121.13 285.921  20
  -1  -6  20 7379.53 283.837  23
   1  -6 -20 8278.15 596.118   1
  -1  -6  20 7364.21 292.622  22
   1  -6 -20 7124.84 427.466   6
  -1  -6  20 7146.44 286.751  13
  -1  -6  20 7478.96 301.339  25
   1  -6 -20 7037.38 495.740   8
  -1  -6  20 7584.07 299.747  15
   1  -6 -20 7396.25 315.508   4
  -1   6 -20 8351.97 604.060  27
  -1   6 -20 7323.93 509.471  28
   1  -6 -21 3717.08 302.306   6
  -1  -6  21 3290.92 186.674  15
  -1  -6  21 3528.50 186.697  13
  -1   6 -21 3478.52 352.423  28
  -1   6 -21 3099.99 383.928  27
  -1  -6  21 3508.24 193.975  25
   1  -6 -21 3479.77 206.698   4
  -1  -6  21 3627.84 190.776  22
   1  -6 -21 3059.94 371.350   1
  -1  -6  21 3794.66 184.679  23
  -1  -6  21 3419.23 182.369  20
   1  -6 -22 4458.14 338.305   6
   1  -6 -22 3862.21 421.250   1
  -1  -6  22 4601.06 217.908  13
  -1  -6  22 4734.23 225.213  22
  -1  -6  22 4886.54 231.470  25
  -1  -6  22 4736.45 213.574  23
  -1  -6  22 5044.66 221.247  20
  -1   6 -22 4735.92 455.074  27
  -1   6 -22 4877.63 413.819  28
  -1  -6  22 5155.38 235.485  17
   1  -6 -22 4638.02 241.805   4
   1  -6 -23 8378.42 616.316   1
  -1  -6  23 8297.20 317.464  13
  -1   6 -23 8835.53 568.924  28
  -1   6 -23 9455.99 654.232  27
  -1  -6  23 8902.24 332.080  25
   1  -6 -23 8805.48 353.354   4
  -1  -6  23 8786.20 318.092  20
  -1  -6  23 8762.17 330.697  22
  -1  -6  23 7781.86 315.205  23
  -1  -6  23 9296.46 333.229  17
  -1   6 -24 7654.98 534.960  28
  -1   6 -24 7756.89 595.149  27
  -1  -6  24 8765.03 327.811  25
   1  -6 -24 8925.01 350.012   4
  -1  -6  24 8449.58 309.011  20
  -1  -6  24 8376.68 323.739  22
  -1  -6  24 8468.54 321.487  17
  -1  -6  24 8807.60 306.071  23
   1  -6 -24 8284.81 605.776   1
  -1   6 -25 3052.30 330.573  28
  -1   6 -25 2972.93 364.987  27
  -1  -6  25 3272.24 179.078  25
   1  -6 -25 3393.63 200.155   4
  -1  -6  25 3039.90 163.037  20
  -1  -6  25 3153.38 177.564  22
  -1  -6  25 3373.66 179.575  17
  -1  -6  25 3350.24 162.631  23
   1  -6 -25 2642.15 347.015   1
  -1  -6  26 3851.74 196.957  22
  -1  -6  26 3938.67 174.846  23
  -1  -6  26 4091.82 183.429  20
  -1  -6  26 3883.85 195.745  25
  -1  -6  26 3970.48 193.876  17
  -1   6 -26 3757.68 406.345  27
   1  -6 -26 3641.10 208.605   4
  -1  -6  27 802.080 75.4187  23
  -1  -6  27 867.794 81.1848  20
  -1  -6  27 676.184 87.3531  22
  -1  -6  27 921.148 94.4037  17
  -1  -6  27 962.100 94.8997  25
   1  -6 -27 778.670 100.944   4
  -1  -6  28 1733.40 105.411  20
  -1  -6  28 1663.43 121.574  22
  -1  -6  28 1750.97 120.502  17
  -1  -6  28 1523.33 114.675  25
   1  -6 -28 1716.11 134.026   4
  -1  -6  29 411.332 63.7477  25
  -1  -6  29 424.087 72.1843  22
  -1  -6  29 380.218 64.0643  17
   1  -6 -29 415.497 75.6236   4
  -1  -6  29 380.496 52.6010  20
  -1  -6  30 227.183 51.8153  17
  -1  -6  30 203.672 49.0135  25
   1  -6 -30 195.589 62.1945   4
  -1  -6  31 126.786 43.5849  17
  -1  -6  31 119.047 41.8605  25
   1  -6 -31 54.5897 51.0072   4
  -1  -6  32 25.7088 33.7389  17
   1  -6 -32 35.7198 44.0110   4
  -1  -6  32 58.6669 37.5490  25
   1  -6 -33 3297.28 152.798   4
  -1  -6  33 3288.06 131.013  17
   1  -6 -34 7275.54 237.594   4
  -1  -6  34 6724.58 201.889  17
   1  -6 -35 2972.81 126.646   4
   1  -6 -36 478.514 44.8667   4
  -1  -6  36 685.697 50.5837  11
   1  -7  34 59.0989 18.9098  25
  -1  -7 -34 37.3513 23.1695   4
   1  -7  33 951.577 55.4968  22
   1  -7  33 890.168 57.4757  25
  -1  -7 -33 871.810 65.8380   4
   1  -7  33 987.642 53.2817  17
   1  -7  32 1109.87 65.2715  22
   1  -7  32 1163.23 70.1155  25
  -1  -7 -32 1284.48 82.0760   4
   1  -7  32 1202.02 67.9465  17
   1  -7  31 1376.71 79.0413  22
  -1  -7 -31 1075.97 66.1898  12
   1  -7  31 1380.33 83.6629  25
  -1  -7 -31 1336.85 93.3678   4
   1  -7  31 1390.41 82.1567  17
   1  -7  30 3358.07 123.133  20
  -1  -7 -30 3597.41 163.278   4
  -1  -7 -30 3118.12 132.041  12
   1  -7  30 3567.63 142.973  22
   1  -7  30 3648.15 151.136  25
   1  -7  29 3739.72 139.945  20
  -1  -7 -29 3553.01 170.404   4
  -1  -7 -29 3181.53 142.410  12
   1  -7  29 3524.94 156.653  25
   1  -7  29 3715.44 152.339  22
  -1  -7 -28 306.686 67.1099   4
   1  -7  28 341.462 49.9152  20
   1  -7  28 227.226 53.8057  25
   1  -7  28 281.420 46.3664  13
   1  -7  28 334.946 53.8436  22
  -1  -7 -28 253.758 51.4317  12
   1  -7  27 7203.16 246.836  22
   1  -7  27 6977.52 237.508  13
  -1  -7 -27 6756.27 245.011  12
   1  -7  27 7094.96 240.316  20
  -1  -7 -27 6775.46 272.505   4
   1  -7  27 6694.68 253.068  25
   1  -7  26 2663.01 139.070  22
  -1  -7 -26 2847.30 146.904  12
   1  -7  26 2908.33 141.088  13
   1  -7  26 3030.68 145.099  20
  -1  -7 -26 2989.90 170.946   4
   1  -7  26 2900.92 154.237  25
   1  -7  25 3676.10 168.016  22
   1  -7  25 3899.94 173.378  20
  -1  -7 -25 3759.68 198.502   4
   1  -7  25 3725.99 180.269  25
   1  -7  25 3664.37 167.177  13
  -1  -7 -25 3694.67 175.673  12
  -1  -7 -24 282.094 74.6634   4
   1  -7  24 191.887 52.9210  18
  -1  -7 -24 139.812 54.0250  12
   1  -7  24 196.694 51.2668  22
   1  -7  24 305.576 63.7847  25
   1  -7  24 267.464 55.8206  13
  -1  -7 -23 812.749 101.895   4
   1  -7  23 838.457 83.6415  18
   1  -7  23 907.628 95.7943  25
   1  -7  23 917.009 85.3964  22
   1  -7  23 774.958 82.9112  13
  -1  -7 -23 874.255 90.4507  12
   1  -7  23 1006.78 79.0692  23
   1  -7  22 341.902 61.8291  13
  -1  -7 -22 299.855 67.1953  14
  -1  -7 -22 260.999 72.7631   4
  -1  -7 -22 390.420 163.550   1
   1  -7  22 358.153 62.8343  18
   1  -7  22 293.077 54.9149  22
   1  -7  22 236.295 50.0523  23
  -1  -7 -22 307.899 68.0098  12
   1  -7  22 244.591 50.6944  15
   1  -7  21 609.233 74.7891  13
  -1  -7 -21 369.254 69.3537  14
   1  -7  21 573.996 68.2871  23
  -1  -7 -21 611.575 94.2409   4
   1  -7  21 575.508 69.8565  22
  -1  -7 -21 540.595 80.5540  12
   1  -7  21 594.584 73.6469  18
   1  -7  21 610.739 71.6246  15
   1  -7  20 2334.46 135.003  15
  -1  -7 -20 2007.78 303.622   1
  -1  -7 -20 2322.80 163.918   4
   1  -7  20 2368.35 138.223  18
   1  -7  20 2493.41 146.007  13
  -1  -7 -20 2354.64 151.145  12
  -1  -7 -20 2448.24 139.123  14
   1  -7  20 2359.27 135.249  22
   1  -7  20 2493.75 136.470  23
  -1  -7 -19 3015.68 363.188   1
   1  -7  19 3187.85 158.538  23
   1  -7  19 2971.66 152.171  22
   1  -7  19 3193.11 162.138  15
  -1  -7 -19 3018.80 158.540  14
   1  -7  19 3205.37 174.834  25
   1  -7  19 3357.92 171.222  13
  -1  -7 -19 2841.83 169.696  12
   1  -7  19 3035.96 158.704  18
  -1  -7 -19 2919.01 186.276   4
  -1  -7 -18 4107.86 421.464   1
   1  -7  18 4146.40 184.982  23
   1  -7  18 3760.14 174.658  22
   1  -7  18 4278.66 191.004  15
   1  -7  18 3875.94 192.114  16
  -1  -7 -18 3614.49 179.042  14
   1  -7  18 3717.90 193.058  25
  -1  -7 -18 3864.81 199.361  12
   1  -7  18 4089.57 193.343  13
   1  -7  18 3946.81 183.634  18
  -1  -7 -18 4089.34 220.011   4
  -1  -7 -17 13619.6 795.048   1
   1  -7  17 13681.4 420.095  23
   1  -7  17 12880.4 405.617  22
   1  -7  17 13728.0 440.024  25
  -1  -7 -17 14358.8 449.631  12
   1  -7  17 12838.2 429.175  16
   1  -7  17 13568.0 424.707  15
  -1  -7 -17 13084.1 419.468  14
  -1  -7 -17 13205.7 466.682   4
   1  -7  17 13634.1 418.230  18
   1  -7  16 3508.21 287.310   7
  -1  -7 -16 3502.69 387.026   1
   1  -7  16 3778.26 176.463  23
   1  -7  16 3284.82 159.292  22
   1  -7  16 3565.32 186.049  25
  -1  -7 -16 3877.51 195.247  12
  -1  -7 -16 3358.28 218.233  21
   1  -7  16 3608.05 177.096  15
   1  -7  16 3222.00 177.167  16
  -1  -7 -16 3640.49 176.952  14
   1  -7  16 3544.44 169.661  18
  -1  -7 -16 3722.32 207.632   4
   1  -7  15 4397.25 193.419  18
  -1  -7 -15 4724.46 450.615   1
   1  -7  15 4513.77 198.942  23
   1  -7  15 4107.44 314.595   7
  -1  -7 -15 4499.77 198.471  26
   1  -7  15 4600.49 185.267  26
  -1  -7 -15 4542.03 216.287  12
  -1  -7 -15 4326.73 258.633  21
   1  -7  15 4673.86 204.956  15
   1  -7  15 4393.31 206.969  16
  -1  -7 -15 4426.15 204.269  14
  -1  -7 -15 4202.12 229.445   4
   1  -7  15 4593.86 210.454  25
   1  -7  14 2570.76 141.397  18
  -1  -7 -14 3357.42 377.840   1
   1  -7  14 2896.01 153.010  23
   1  -7  14 2961.08 258.999   7
   1  -7  14 2843.80 141.291  26
  -1  -7 -14 2928.28 154.762  26
  -1  -7 -14 2925.32 170.279  12
  -1  -7 -14 2743.36 155.691  14
   1  -7  14 2813.20 158.884  16
   1  -7  14 2939.96 159.555  15
  -1  -7 -14 2708.77 277.523  21
  -1  -7 -14 2862.04 181.229   4
   1  -7  14 2713.96 157.941  25
   1  -7  13 262.431 56.7672  15
   1  -7  13 169.746 56.1252  16
   1  -7  13 269.960 93.2014   7
  -1  -7 -13 178.937 125.801   1
   1  -7  13 284.368 52.3203  18
   1  -7  13 248.874 59.0555  23
  -1  -7 -13 146.333 58.0632  12
  -1  -7 -13 175.563 61.4778  14
  -1  -7 -13 325.581 267.247  21
  -1  -7 -13 183.546 66.2789   4
  -1  -7 -13 265.201 57.6306  26
   1  -7  13 246.849 52.0263  26
   1  -7  13 185.283 55.5431  25
   1  -7  12 6942.73 255.861  18
  -1  -7 -12 7542.71 556.985   1
  -1  -7 -12 7237.27 249.531  15
  -1  -7 -12 7310.29 279.491  14
   1  -7  12 7411.58 277.482  15
   1  -7  12 7507.82 281.469  16
   1  -7  12 6648.45 397.954   7
  -1  -7 -12 7375.87 309.370   4
   1  -7  12 7171.26 276.834  25
  -1  -7 -12 7580.11 294.978  12
  -1  -7 -12 6668.79 346.609  21
   1  -7  12 7397.52 272.013  23
  -1  -7 -12 6988.53 272.005  26
   1  -7  12 7235.74 258.840  26
   1  -7  11 19109.0 760.301   7
  -1  -7 -11 21125.4 989.991   1
  -1  -7 -11 20762.8 613.028  12
  -1  -7 -11 21291.1 636.370   4
   1  -7  11 20545.1 570.359  18
  -1  -7 -11 21148.3 568.292  15
   1  -7  11 21067.5 595.991  15
  -1  -7 -11 20526.0 595.428  14
   1  -7  11 20311.3 592.623  25
   1  -7  11 20996.2 598.652  16
  -1  -7 -11 20673.7 595.280  26
   1  -7  11 20786.0 574.619  26
  -1  -7 -11 19551.6 603.255  21
   1  -7  10 11228.9 352.876  18
   1  -7  10 11735.2 383.316  16
   1  -7  10 11671.3 378.067  25
   1  -7  10 10886.9 517.084   7
  -1  -7 -10 11591.7 397.601  12
  -1  -7 -10 11635.1 413.798   4
  -1  -7 -10 11136.7 692.745   1
  -1  -7 -10 11477.7 356.537  15
  -1  -7 -10 11221.9 379.558  14
   1  -7  10 11828.3 381.848  15
   1  -7  10 11644.7 364.066  26
  -1  -7 -10 11768.4 385.667  26
  -1  -7 -10 11647.6 402.119  21
   1  -7   9 8690.82 282.362  18
   1  -7   9 8745.84 310.183  16
   1  -7   9 8944.38 305.887  25
   1  -7   9 8458.75 436.243   7
  -1  -7  -9 8544.69 323.619  12
   1  -7   9 8758.84 336.277   4
  -1  -7  -9 8473.25 335.900   4
  -1  -7  -9 8077.32 574.995   1
   1  -7   9 8557.77 325.551  19
   1  -7   9 8508.80 306.243  15
  -1  -7  -9 8148.29 304.795  14
  -1  -7  -9 8625.90 288.207  15
  -1  -7  -9 7901.94 305.617  26
   1  -7   9 8893.12 296.635  26
  -1  -7  -9 8509.67 330.480  21
   1  -7   8 3286.72 148.572  18
   1  -7   8 3523.80 175.591  16
   1  -7   8 3330.57 164.769  25
   1  -7   8 3043.10 249.342   7
  -1  -7  -8 3599.99 187.403  12
   1  -7   8 3237.58 188.992   4
  -1  -7  -8 2976.20 185.051   4
  -1  -7  -8 3328.66 361.353   1
   1  -7   8 3702.93 193.161  19
  -1  -7  -8 3339.86 177.614  14
  -1  -7  -8 3699.08 163.471  15
   1  -7   8 3607.14 176.088  15
   1  -7   8 3638.69 166.064  26
  -1  -7  -8 3459.48 178.570  26
  -1  -7  -8 3317.72 197.854  21
   1  -7   7 17027.4 521.814  19
  -1  -7  -7 16517.0 500.575  14
   1  -7   7 17088.1 501.540  15
  -1  -7  -7 17255.6 482.874  15
   1  -7   7 17321.2 491.006  25
   1  -7   7 16120.9 460.833  18
   1  -7   7 15794.0 639.510   7
  -1  -7  -7 17053.1 845.291   1
  -1  -7  -7 15565.1 465.766  23
   1  -7   7 15997.8 524.921   4
  -1  -7  -7 16876.7 532.414   4
  -1  -7  -7 16761.5 515.829  12
   1  -7   7 17006.6 500.306  16
  -1  -7  -7 16316.4 503.240  26
   1  -7   7 17108.7 486.627  26
  -1  -7  -7 15980.4 488.400  21
   1  -7   6 26786.4 735.022  16
   1  -7   6 25417.2 889.642   7
   1  -7   6 27212.1 757.952  19
  -1  -7  -6 26590.0 715.904  19
  -1  -7  -6 26889.6 767.670   4
   1  -7   6 25920.0 762.612   4
  -1  -7  -6 26179.4 1114.03   1
   1  -7   6 27145.7 720.968  26
  -1  -7  -6 25854.8 738.152  26
   1  -7   6 26576.7 717.750  25
  -1  -7  -6 26866.4 708.714  23
  -1  -7  -6 27963.9 758.415  12
   1  -7   6 27781.8 738.031  15
  -1  -7  -6 27651.1 718.837  15
  -1  -7  -6 26108.7 736.633  14
   1  -7   5 4967.41 312.197   7
  -1  -7  -5 5231.82 210.446  19
   1  -7   5 5101.44 234.665  19
   1  -7   5 5267.29 242.557   4
  -1  -7  -5 5048.50 238.716   4
  -1  -7  -5 5645.96 450.946   1
   1  -7   5 5376.89 213.477  26
  -1  -7  -5 5023.13 223.812  26
   1  -7   5 5105.65 207.204  25
  -1  -7  -5 5373.98 205.883  23
  -1  -7  -5 5331.11 233.946  12
   1  -7   5 5046.37 220.858  15
  -1  -7  -5 5247.71 210.692  15
  -1  -7  -5 5401.33 227.562  14
   1  -7   4 6665.36 363.210   7
  -1  -7  -4 6515.11 246.304  19
  -1  -7  -4 6726.32 250.622  20
   1  -7   4 6618.59 273.978  19
   1  -7   4 6414.36 239.469  25
   1  -7   4 6938.39 262.512  15
  -1  -7  -4 6710.11 247.075  15
  -1  -7  -4 6863.68 264.089  14
  -1  -7  -4 6613.98 278.122   4
   1  -7   4 6448.93 277.219   4
   1  -7   4 6752.30 248.565  26
  -1  -7  -4 6681.10 264.472  26
  -1  -7  -4 6561.09 240.361  23
  -1  -7  -4 6972.14 274.579  12
  -1  -7  -4 6147.85 475.224   1
   1  -7   3 21904.0 649.575  19
  -1  -7  -3 22784.2 622.134  19
  -1  -7  -3 22110.1 623.058  20
   1  -7   3 22608.9 635.751  15
  -1  -7  -3 22679.5 621.496  15
   1  -7   3 21614.6 779.667   7
  -1   7   3 22862.2 873.263  29
  -1  -7  -3 22553.3 616.047  21
   1  -7   3 21940.7 659.079   4
  -1  -7  -3 21967.1 656.950   4
   1  -7   3 23007.5 622.275  26
  -1  -7  -3 21798.1 637.110  26
  -1  -7  -3 22947.9 615.391  23
  -1  -7  -3 22776.8 604.140  16
  -1  -7  -3 22754.6 649.699  12
  -1  -7  -3 21363.1 963.216   1
  -1  -7  -2 2792.40 148.568  19
  -1  -7  -2 3040.57 155.923  20
   1  -7   2 3125.66 162.671  15
  -1  -7  -2 3085.53 155.926  15
   1  -7   2 2719.24 226.085   7
  -1   7   2 2774.82 269.117  29
  -1  -7  -2 3058.97 167.813  21
   1  -7   2 2955.05 173.876   4
  -1  -7  -2 3325.09 183.713   4
   1  -7   2 3137.68 155.243  26
  -1  -7  -2 3133.68 152.165  23
  -1  -7  -2 3197.33 145.619  16
  -1  -7  -2 3154.29 172.396  12
  -1  -7  -2 2412.00 295.288   1
  -1  -7  -1 18879.9 553.752  20
  -1  -7  -1 19173.4 548.454  19
   1  -7   1 19475.9 562.403  15
  -1  -7  -1 18763.1 547.803  15
  -1   7   1 18232.2 784.191  29
   1  -7   1 18450.6 691.028   7
  -1  -7  -1 18609.3 540.447  23
   1  -7   1 18995.8 584.207   4
  -1  -7  -1 19560.4 587.440   4
  -1  -7  -1 19290.9 532.186  13
  -1  -7  -1 19588.7 575.212  12
  -1  -7  -1 19832.0 536.609  16
   1  -7   1 20090.1 550.110  26
  -1  -7  -1 19545.1 542.920  21
  -1  -7   0 14.0563 42.9682  19
   1  -7   0 12.6161 54.9217   7
  -1  -7   0 26.4192 45.6442  26
   1  -7   0 13.4877 40.3499  26
  -1   7   0 58.1259 76.0281  29
  -1  -7   0 27.0514 39.2556  23
  -1  -7   0 26.3397 56.7562  14
  -1  -7   0-12.2735 35.8990  13
  -1  -7   0 60.3269 50.1455  20
  -1  -7   0 9.53896 37.7906  15
   1  -7   0 20.6000 44.8399  15
  -1  -7   0 19.9278 98.7200  21
  -1  -7   0 50.0109 54.4283   4
   1  -7   0 6.35370 52.6626   4
  -1  -7   0 20.7300 37.7532  16
  -1  -7   1 19667.6 541.339  21
  -1  -7   1 19091.0 552.934  15
  -1  -7   1 20337.6 569.352  14
  -1  -7   1 19556.6 538.765  13
   1  -7  -1 18549.4 688.735   7
   1  -7  -1 18950.6 583.301   4
  -1  -7   1 19348.5 583.374   4
  -1   7  -1 18473.2 802.706  29
  -1  -7   1 18643.0 542.628  23
  -1   7  -1 18850.8 783.605  27
  -1  -7   1 19905.0 540.980  16
  -1  -7   1 19463.6 559.564  20
  -1  -7   1 18289.7 559.508  25
  -1  -7   1 18533.7 560.738  26
  -1  -7   2 3121.06 175.224  21
  -1  -7   2 3248.43 172.784  14
  -1  -7   2 2919.52 155.493  15
  -1  -7   2 3151.73 163.187  20
  -1  -7   2 2872.69 146.096  13
   1  -7  -2 2872.62 226.320   7
  -1  -7   2 2947.58 150.820  17
  -1  -7   2 2962.87 151.846  16
  -1  -7   2 3137.31 177.365   4
   1  -7  -2 3185.25 181.538   4
  -1  -7   2 2958.03 162.828  26
  -1  -7   2 3035.83 156.325  23
  -1   7  -2 2912.48 283.131  27
  -1   7  -2 3278.17 303.366  29
  -1  -7   2 2841.53 162.401  25
  -1  -7   3 22201.5 625.453  23
  -1  -7   3 21951.2 610.047  21
  -1  -7   3 23085.2 642.390  14
  -1  -7   3 23262.6 642.238  20
   1  -7  -3 21668.2 980.173   1
   1  -7  -3 23042.7 660.824  19
   1  -7  -3 21306.3 767.736   7
  -1  -7   3 21861.2 615.811  13
  -1  -7   3 23252.8 664.273   4
   1  -7  -3 23221.1 667.404   4
  -1   7  -3 21938.4 906.087  29
  -1   7  -3 22040.0 892.885  27
  -1  -7   3 23011.3 642.020  26
   1  -7  -3 23185.3 622.221  26
  -1  -7   3 22622.0 626.244  17
  -1  -7   3 22046.7 618.088  16
  -1  -7   3 22070.1 631.308  15
  -1  -7   3 21196.1 641.119  25
  -1  -7   4 6545.06 253.889  23
  -1  -7   4 6815.14 264.835  21
  -1  -7   4 6786.07 275.089  14
  -1  -7   4 7150.87 268.990  20
   1  -7  -4 7146.25 510.501   1
   1  -7  -4 7040.20 282.878  19
   1  -7  -4 6397.45 351.872   7
  -1   7  -4 6826.14 448.306  27
  -1  -7   4 6425.94 265.748  25
  -1   7  -4 5201.92 404.516  29
  -1  -7   4 6261.34 245.602  13
  -1  -7   4 6671.58 278.416   4
   1  -7  -4 6739.12 281.230   4
   1  -7  -4 6806.85 249.506  26
  -1  -7   4 6557.67 260.753  26
  -1  -7   4 6759.11 256.014  17
  -1  -7   4 6608.11 258.348  15
  -1  -7   4 6701.60 252.085  16
  -1  -7   5 5273.77 229.029  20
  -1  -7   5 5268.50 216.062  13
  -1  -7   5 5658.29 247.300  14
  -1   7  -5 5386.11 398.790  27
  -1  -7   5 5649.05 228.508  17
  -1  -7   5 4892.90 213.334  16
  -1  -7   5 5191.53 224.705  15
  -1  -7   5 5053.50 220.549  23
  -1   7  -5 4749.39 387.284  29
   1  -7  -5 5446.29 215.103  26
  -1  -7   5 5193.53 226.718  26
  -1  -7   5 5241.79 234.196  25
  -1  -7   5 5496.87 247.245   4
   1  -7  -5 5766.82 252.309   4
  -1  -7   5 5753.94 245.554  21
   1  -7  -5 5301.40 442.798   1
  -1  -7   6 25851.6 705.632  21
  -1  -7   6 26987.5 722.957  13
   1  -7  -6 27810.7 1140.04   1
  -1  -7   6 25694.0 730.418  26
   1  -7  -6 27625.0 719.683  26
  -1  -7   6 26566.1 747.815  25
  -1  -7   6 26846.1 759.280   4
   1  -7  -6 27337.8 766.141   4
  -1   7  -6 26758.3 1050.09  27
  -1  -7   6 26754.7 734.172  15
  -1  -7   6 25864.7 722.214  16
  -1  -7   6 24999.4 723.381  23
  -1  -7   6 27896.3 743.999  20
   1  -7  -7 17560.8 857.489   1
  -1  -7   7 16055.9 494.222  16
  -1  -7   7 16504.2 516.927  25
  -1  -7   7 15853.7 519.857   4
   1  -7  -7 17028.0 532.540   4
  -1  -7   7 16241.9 490.510  13
  -1   7  -7 16448.2 788.475  27
  -1  -7   7 17102.9 512.996  20
  -1  -7   7 16460.6 488.994  21
  -1  -7   7 16659.0 502.291  26
   1  -7  -7 17029.3 486.115  26
   1  -7  -8 3575.90 373.628   1
  -1  -7   8 3333.17 172.265  16
  -1  -7   8 3302.98 184.617  25
  -1  -7   8 3580.63 195.844   4
   1  -7  -8 3626.19 200.267   4
  -1  -7   8 3590.32 177.198  13
  -1   7  -8 3867.36 356.374  27
  -1  -7   8 3950.68 192.997  20
  -1  -7   8 3599.45 205.382  21
   1  -7  -8 3941.50 173.058  26
  -1  -7   8 3743.90 182.691  26
   1  -7  -9 9187.40 607.441   1
  -1  -7   9 8054.49 299.271  16
  -1  -7   9 7918.19 321.154  25
   1  -7  -9 8553.88 330.361   4
  -1  -7   9 8105.92 320.833   4
  -1   7  -9 8059.85 540.334  27
  -1  -7   9 8458.35 300.677  13
  -1  -7   9 8095.14 277.562  21
  -1  -7   9 8047.56 299.300  23
  -1  -7   9 7320.62 277.457  22
  -1  -7   9 8525.18 304.299  26
   1  -7  -9 8883.68 291.922  26
  -1  -7  10 12232.0 384.415  13
  -1  -7  10 11182.7 375.737  26
   1  -7 -10 12115.7 366.371  26
  -1  -7  10 11448.5 401.319  25
   1  -7 -10 11310.9 407.620   4
  -1   7 -10 12247.2 676.726  27
  -1  -7  10 11100.9 378.763  23
   1  -7 -10 11780.2 708.389   1
  -1  -7  10 10944.5 385.768  15
  -1  -7  10 10609.7 361.493  22
  -1  -7  11 20504.1 587.614  13
  -1   7 -11 22516.1 971.607  27
   1  -7 -11 21138.9 982.072   1
  -1  -7  11 20266.0 610.269  25
  -1  -7  11 18498.9 566.971  22
  -1  -7  11 20548.3 595.961  15
  -1  -7  11 19521.9 584.952  23
   1  -7 -11 20743.4 565.465  26
  -1  -7  11 19407.9 577.256  26
   1  -7 -11 20528.0 620.567   4
  -1  -7  12 7241.34 286.473  20
  -1   7 -12 7186.82 528.996  27
   1  -7 -12 6714.72 534.995   1
  -1  -7  12 7107.23 275.771  23
  -1  -7  12 6817.09 268.454  26
   1  -7 -12 7381.91 258.135  26
  -1  -7  12 7197.61 294.530  25
  -1  -7  12 6839.23 266.160  22
  -1  -7  12 6496.73 280.868  13
  -1  -7  12 6982.13 279.767  15
   1  -7 -12 7464.73 306.910   4
  -1  -7  13 183.845 62.0410  25
  -1   7 -13 167.106 121.321  27
  -1  -7  13 175.036 50.3729  26
   1  -7 -13 326.819 54.8701  26
  -1  -7  13 203.347 60.0794  23
  -1  -7  13 136.575 45.9472  22
   1  -7 -13 176.404 67.0917   4
   1  -7 -13 149.467 130.207   1
  -1  -7  13 222.718 63.3292  15
  -1  -7  13 183.372 58.9160  20
   1  -7 -14 3155.77 147.336  26
  -1  -7  14 2637.14 146.826  26
  -1  -7  14 2779.49 172.097  25
  -1  -7  14 2635.26 151.732  22
  -1  -7  14 2791.31 165.308  15
   1  -7 -14 2817.38 349.862   1
  -1   7 -14 3027.06 348.942  27
  -1  -7  14 2619.73 156.646  23
  -1  -7  14 2919.66 169.935  20
   1  -7 -14 2545.13 175.930   4
  -1  -7  15 4314.34 211.240  20
  -1   7 -15 4445.02 421.521  27
  -1  -7  15 4038.83 198.336  22
   1  -7 -15 4583.98 186.259  26
  -1  -7  15 4362.81 193.482  26
   1  -7 -15 4637.73 449.336   1
  -1  -7  15 4339.38 208.078  23
  -1  -7  15 4557.83 221.137  15
   1  -7 -15 4312.26 230.988   4
   1  -7 -16 3759.56 160.622  26
  -1  -7  16 3343.52 190.746  15
   1  -7 -16 3906.54 409.623   1
  -1  -7  16 3431.06 177.665  22
  -1  -7  16 3461.83 185.566  13
  -1   7 -16 2997.28 303.795  28
  -1   7 -16 3121.57 358.262  27
  -1  -7  16 3479.26 180.131  23
  -1  -7  16 3386.79 184.209  20
   1  -7 -16 3397.91 203.489   4
   1  -7 -17 14413.8 403.368  26
  -1  -7  17 12664.1 447.878  15
   1  -7 -17 13533.4 793.941   1
  -1  -7  17 12735.0 430.809  22
   1  -7 -17 14175.6 475.622   4
  -1  -7  17 13763.8 443.584  13
  -1   7 -17 13511.7 685.854  28
  -1   7 -17 13400.9 779.060  27
  -1  -7  17 13398.8 438.008  23
  -1  -7  17 13426.0 444.422  20
   1  -7 -18 3931.38 413.201   1
  -1  -7  18 3903.68 193.738  23
  -1  -7  18 3664.29 194.855  15
  -1  -7  18 3600.96 187.029  22
  -1  -7  18 3605.73 188.322  13
  -1   7 -18 3546.32 334.892  28
  -1   7 -18 3738.12 396.751  27
  -1  -7  18 3651.36 201.942  25
  -1  -7  18 3658.68 192.456  20
   1  -7 -18 3919.09 213.882   4
   1  -7 -19 2683.70 344.811   1
  -1  -7  19 3204.17 172.330  23
  -1  -7  19 2819.01 172.871  17
  -1  -7  19 2915.28 174.218  15
  -1  -7  19 3193.91 172.759  22
  -1  -7  19 2839.36 167.578  13
  -1   7 -19 2852.59 300.747  28
  -1   7 -19 3416.78 378.186  27
  -1  -7  19 3280.29 187.403  25
  -1  -7  19 3106.44 174.712  20
   1  -7 -19 3092.52 190.062   4
   1  -7 -20 2669.69 343.833   1
  -1  -7  20 2429.30 149.331  23
  -1  -7  20 2591.93 164.671  25
  -1  -7  20 2521.19 158.817  17
  -1  -7  20 2174.11 153.597  15
  -1  -7  20 2211.80 145.744  22
  -1  -7  20 2320.12 148.210  13
  -1   7 -20 2567.85 283.098  28
  -1   7 -20 2063.75 306.697  27
  -1  -7  20 2544.51 152.724  20
   1  -7 -20 2505.80 172.385   4
   1  -7 -21 522.253 160.895   1
  -1  -7  21 661.320 88.8392  25
  -1   7 -21 504.746 165.302  27
  -1  -7  21 617.995 86.5713  17
  -1  -7  21 618.709 81.6854  22
  -1  -7  21 493.285 75.8050  23
   1  -7 -21 606.577 94.0182   4
  -1  -7  21 593.424 80.8749  13
  -1   7 -21 618.078 150.073  28
  -1  -7  21 575.576 81.3200  20
  -1  -7  21 629.356 84.4752  15
  -1  -7  22 293.247 67.4491  25
  -1  -7  22 268.584 66.1564  17
   1  -7 -22 181.324 123.185   1
  -1  -7  22 194.179 57.9071  22
  -1  -7  22 280.945 60.4449  23
   1  -7 -22 248.480 76.8059   4
  -1  -7  22 262.077 63.0183  20
  -1  -7  22 182.518 59.8460  13
  -1   7 -22 439.771 153.120  27
  -1  -7  23 1053.31 96.4782  20
  -1  -7  23 966.657 95.1467  22
  -1  -7  23 932.875 98.3182  17
   1  -7 -23 824.405 105.000   4
  -1  -7  23 926.474 88.9692  23
  -1  -7  23 835.589 95.0513  25
  -1  -7  24 271.080 60.3673  22
  -1  -7  24 230.831 55.2518  23
  -1  -7  24 176.727 55.9488  17
   1  -7 -24 200.090 66.4460   4
  -1  -7  24 179.281 58.5690  25
  -1  -7  24 232.491 57.1036  20
  -1  -7  25 3628.91 171.812  20
  -1  -7  25 3566.24 178.056  22
  -1  -7  25 3552.53 179.463  17
   1  -7 -25 3474.11 193.510   4
  -1  -7  25 3741.20 167.056  23
  -1  -7  25 3522.13 181.716  25
  -1  -7  26 2754.11 142.851  20
  -1  -7  26 2810.92 153.060  22
  -1  -7  26 2713.20 151.136  17
   1  -7 -26 2939.14 170.948   4
  -1  -7  26 2905.08 138.241  23
  -1  -7  26 2895.37 156.730  25
  -1  -7  27 7323.89 246.063  20
  -1  -7  27 7038.80 259.725  22
  -1  -7  27 6761.50 255.477  17
   1  -7 -27 6998.59 274.885   4
  -1  -7  27 6678.40 228.655  23
  -1  -7  27 6835.30 259.811  25
  -1  -7  28 294.579 57.7791  22
  -1  -7  28 328.082 58.9742  17
   1  -7 -28 226.874 62.1676   4
  -1  -7  28 271.637 53.6964  25
  -1  -7  28 296.028 48.7190  20
  -1  -7  29 3569.87 159.520  17
  -1  -7  29 3676.60 164.306  22
  -1  -7  29 3770.86 164.153  25
   1  -7 -29 3645.81 174.202   4
  -1  -7  29 3738.13 142.680  20
  -1  -7  30 3455.24 148.786  17
  -1  -7  30 3564.25 149.979  25
  -1  -7  30 3815.35 158.021  22
   1  -7 -30 3419.49 161.067   4
  -1  -7  31 1315.59 85.5598  22
  -1  -7  31 1349.95 81.2712  17
   1  -7 -31 1152.59 86.2704   4
  -1  -7  32 1077.18 72.3530  22
  -1  -7  32 1044.40 66.0332  17
   1  -7 -32 1111.45 77.3297   4
  -1  -7  33 1031.71 67.5956  11
  -1  -7  33 1030.77 64.3372  22
   1  -7 -33 855.455 63.7056   4
  -1  -7  34 50.4299 21.3676  22
  -1  -7  34 72.1084 27.2161  11
   1  -7 -34 56.6596 23.3997   4
  -1  -8 -31 2153.67 92.1905   4
   1  -8  31 2365.71 91.3195  25
   1  -8  31 2179.46 84.6751  17
  -1  -8 -30 1021.45 70.0460   4
   1  -8  30 1096.82 67.1009  25
   1  -8  30 1107.25 64.4750  17
   1  -8  29 1542.19 70.2178  20
   1  -8  29 1803.12 88.7167  17
  -1  -8 -29 1624.15 93.4524   4
   1  -8  29 1690.91 89.2225  25
   1  -8  28 657.098 52.1370  20
  -1  -8 -28 562.379 48.0867  12
   1  -8  28 671.216 61.7572  17
   1  -8  28 615.285 59.2956  25
  -1  -8 -28 658.805 67.5462   4
   1  -8  27 203.708 37.5150  13
  -1  -8 -27 185.500 50.9986   4
   1  -8  27 186.597 45.1691  25
  -1  -8 -27 150.017 37.4496  12
   1  -8  27 212.329 38.9705  20
   1  -8  26 4519.16 186.658  25
   1  -8  26 4990.27 180.298  20
  -1  -8 -26 4971.97 203.622   4
   1  -8  26 5048.61 179.878  13
  -1  -8 -26 4729.18 174.845  12
   1  -8  25 119.668 40.1308  13
   1  -8  25 144.580 46.1001  20
  -1  -8 -25 57.6539 39.2901  12
  -1  -8 -25 99.9327 52.6015   4
   1  -8  25 63.3930 37.4161  18
   1  -8  24 1113.81 86.3670  20
   1  -8  24 1179.43 85.2719  18
   1  -8  24 1264.64 88.2816  13
  -1  -8 -24 1062.82 84.9700  12
  -1  -8 -24 1009.66 97.6189   4
   1  -8  24 1173.91 74.4851  23
   1  -8  23 1595.90 105.049  20
   1  -8  23 1742.13 107.540  13
  -1  -8 -23 1558.13 104.603  12
   1  -8  23 1562.40 101.136  18
   1  -8  23 1647.17 93.3868  23
  -1  -8 -23 1535.57 118.998   4
   1  -8  22 378.554 64.0032  25
  -1  -8 -22 464.502 68.0546  12
   1  -8  22 363.235 53.1872  23
   1  -8  22 346.526 63.8544  20
   1  -8  22 339.500 55.1715  18
   1  -8  22 435.094 63.8102  13
   1  -8  22 333.156 51.5387  15
  -1  -8 -22 392.538 74.5484   4
  -1  -8 -21 1893.54 138.632   4
  -1  -8 -21 1728.96 118.471  12
   1  -8  21 1896.63 120.180  13
   1  -8  21 1946.10 115.647  18
   1  -8  21 2046.99 129.177  25
   1  -8  21 2059.78 113.887  23
   1  -8  21 1757.49 108.203  15
  -1  -8 -20 6727.20 286.908   4
   1  -8  20 6887.44 252.414  18
   1  -8  20 7277.04 264.566  13
  -1  -8 -20 7301.21 269.751  12
   1  -8  20 6780.12 265.817  25
   1  -8  20 7302.19 254.314  23
   1  -8  20 6877.35 250.511  15
  -1  -8 -19 163.400 58.0679  12
   1  -8  19 115.080 47.1145  23
   1  -8  19 201.274 55.9167  13
   1  -8  19 142.397 57.8164  25
   1  -8  19 210.294 49.5754  15
  -1  -8 -19 117.288 64.3350   4
   1  -8  19 258.875 53.5322  18
  -1  -8 -18 3241.81 191.212   4
   1  -8  18 3468.42 165.422  23
   1  -8  18 3540.43 168.081  15
   1  -8  18 3333.24 170.717  13
  -1  -8 -18 3106.18 172.185  12
  -1  -8 -18 3689.54 183.961  14
   1  -8  18 3350.45 173.951  25
   1  -8  18 3469.92 162.449  18
  -1  -8 -17 657.364 94.0951   4
   1  -8  17 786.197 81.5012  23
   1  -8  17 686.342 81.3524  16
   1  -8  17 645.282 76.4843  15
  -1  -8 -17 646.579 184.408   1
  -1  -8 -17 797.653 110.022  14
   1  -8  17 678.555 79.2702  13
  -1  -8 -17 797.381 92.0085  12
   1  -8  17 587.178 70.4036  18
   1  -8  17 735.523 83.8536  25
   1  -8  16 1097.23 98.4460  25
   1  -8  16 980.759 79.6884  26
   1  -8  16 1088.86 93.9007  23
   1  -8  16 956.282 95.6350  16
   1  -8  16 1259.10 99.9961  15
  -1  -8 -16 1160.35 223.253   1
  -1  -8 -16 980.009 102.191  12
   1  -8  16 1021.21 98.9146  13
  -1  -8 -16 950.992 114.388  14
   1  -8  16 1125.44 89.8685  18
  -1  -8 -16 1058.95 113.689   4
   1  -8  15 5272.38 213.622  18
   1  -8  15 5774.36 238.215  25
   1  -8  15 5346.65 208.362  26
   1  -8  15 5704.67 230.274  23
   1  -8  15 5355.40 232.983  16
   1  -8  15 5730.94 232.896  15
  -1  -8 -15 5909.78 247.056  12
   1  -8  15 5648.10 235.012  13
  -1  -8 -15 5232.47 233.509  14
  -1  -8 -15 5671.05 263.026   4
  -1  -8 -15 4842.82 455.121   1
   1  -8  14 1296.66 109.233  25
   1  -8  14 1428.67 98.9715  26
   1  -8  14 1456.70 108.738  23
   1  -8  14 1319.42 106.329  15
   1  -8  14 1420.83 113.620  16
  -1  -8 -14 1742.57 275.319   1
  -1  -8 -14 1347.27 123.572  14
  -1  -8 -14 1395.88 117.037  12
   1  -8  14 1434.55 100.252  18
  -1  -8 -14 1152.64 119.976   4
   1  -8  13 4793.30 197.892  18
  -1  -8 -13 5127.68 231.398  12
   1  -8  13 4894.13 201.236  26
  -1  -8 -13 5237.16 219.981  26
   1  -8  13 5195.06 217.799  23
   1  -8  13 4579.75 210.567  15
   1  -8  13 4919.17 222.585  16
  -1  -8 -13 4745.68 187.920  15
  -1  -8 -13 4669.88 224.626  14
   1  -8  13 5278.59 222.627  25
  -1  -8 -13 5178.75 250.888   4
  -1  -8 -13 5503.19 478.355   1
   1  -8  12 7474.11 268.502  18
  -1  -8 -12 7879.42 309.480  12
   1  -8  12 7986.82 293.501  25
  -1  -8 -12 8091.12 296.445  26
   1  -8  12 8002.74 279.842  26
   1  -8  12 7949.51 292.082  23
   1  -8  12 7951.82 296.250  15
   1  -8  12 8124.44 301.459  16
  -1  -8 -12 8149.70 269.032  15
  -1  -8 -12 7796.54 301.148  14
  -1  -8 -12 8075.05 329.484   4
  -1  -8 -12 8643.18 599.770   1
   1  -8  11 16912.4 485.487  18
  -1  -8 -11 16582.0 523.359  21
  -1  -8 -11 17028.3 532.362  12
  -1  -8 -11 17203.6 525.708  14
  -1  -8 -11 17338.8 489.333  15
   1  -8  11 17038.2 513.581  25
   1  -8  11 17730.7 502.090  26
  -1  -8 -11 16525.9 516.212  26
   1  -8  11 17428.9 520.771  15
   1  -8  11 17022.7 521.256  16
   1  -8  11 17977.0 519.079  23
  -1  -8 -11 17731.0 560.892   4
  -1  -8 -11 16601.8 882.675   1
   1  -8  10 431.685 57.6419  18
   1  -8  10 493.455 76.7013  15
  -1  -8 -10 475.688 62.3978  15
  -1  -8 -10 607.927 196.882  21
  -1  -8 -10 609.451 98.7260  14
  -1  -8 -10 446.542 168.732   1
  -1  -8 -10 536.095 74.5762  26
   1  -8  10 565.800 73.1542  26
   1  -8  10 496.279 69.8447  25
   1  -8  10 470.114 75.8175  23
   1  -8  10 547.519 77.0365  16
  -1  -8 -10 535.254 86.4359  12
  -1  -8 -10 530.435 89.6749   4
   1  -8   9 7911.18 295.813  16
  -1  -8  -9 7517.44 298.779  14
  -1  -8  -9 8053.32 276.457  15
   1  -8   9 7928.48 296.707  15
  -1  -8  -9 7483.25 304.145  12
   1  -8   9 7539.90 258.618  18
   1  -8   9 7792.07 284.364  25
  -1  -8  -9 8003.11 301.503  26
   1  -8   9 7652.70 278.806  26
  -1  -8  -9 7653.33 344.610  21
   1  -8   9 8116.17 293.135  23
  -1  -8  -9 8397.09 592.449   1
  -1  -8  -9 7992.17 325.663   4
  -1  -8  -8 6129.14 236.714  19
   1  -8   8 6662.71 263.536  16
   1  -8   8 6072.60 222.110  18
   1  -8   8 6314.26 248.240  25
  -1  -8  -8 6641.05 268.571  26
   1  -8   8 5966.36 244.205  26
  -1  -8  -8 6673.89 274.690  12
  -1  -8  -8 6535.80 331.353  21
   1  -8   8 6915.63 260.442  23
  -1  -8  -8 6286.01 507.252   1
  -1  -8  -8 6723.26 288.762   4
  -1  -8  -8 6559.94 243.575  15
   1  -8   8 6765.04 264.025  15
  -1  -8  -8 6706.92 273.428  14
   1  -8   7 1773.08 121.277  26
  -1  -8  -7 1623.86 127.834  26
  -1  -8  -7 1588.03 108.924  19
   1  -8   7 1713.96 136.021  19
  -1  -8  -7 1555.47 134.607   4
   1  -8   7 1775.03 142.007   4
  -1  -8  -7 1608.09 129.912  12
  -1  -8  -7 1689.22 265.913   1
  -1  -8  -7 1755.47 107.303  23
   1  -8   7 1689.46 114.601  25
   1  -8   7 1601.58 121.108  15
  -1  -8  -7 1587.79 110.091  15
  -1  -8  -7 1514.63 136.059  14
  -1  -8  -6 26799.9 755.971  12
   1  -8   6 25965.1 717.916  25
   1  -8   6 26551.6 774.337   4
  -1  -8  -6 28225.5 782.349   4
   1  -8   6 27259.3 729.491  26
  -1  -8  -6 27200.9 751.500  26
   1  -8   6 27463.1 744.129  15
  -1  -8  -6 25611.1 747.166  14
  -1  -8  -6 27184.8 723.734  15
  -1  -8  -6 27047.9 1151.53   1
   1  -8   6 26499.7 760.141  19
  -1  -8  -6 26420.0 715.512  19
  -1  -8  -6 25679.8 708.944  23
   1  -8   5 27613.0 737.887  26
  -1  -8  -5 27581.6 759.883  26
   1  -8   5 27243.2 783.200   4
  -1  -8  -5 27207.5 785.029   4
   1  -8   5 25088.0 757.936  19
  -1  -8  -5 26593.0 725.190  19
   1  -8   5 26718.7 723.536  25
  -1  -8  -5 27729.0 734.852  15
   1  -8   5 27556.7 753.056  15
  -1  -8  -5 26982.1 760.894  14
  -1  -8  -5 26941.2 723.517  23
   1  -8   4 14640.9 494.710   4
  -1  -8  -4 14464.9 494.039   4
  -1  -8  -4 14788.8 450.235  20
  -1  -8  -4 14986.3 447.917  19
  -1  -8  -4 14686.7 429.762  16
  -1  -8  -4 15578.4 479.028  26
   1  -8   4 14726.0 455.742  26
   1  -8   4 14607.9 467.134  15
  -1  -8  -4 15483.8 456.599  15
  -1  -8  -4 15054.8 481.704  14
  -1  -8  -4 14452.4 513.733  21
  -1  -8  -4 14414.8 442.849  23
   1  -8   3 25614.8 686.225  26
  -1  -8  -3 24242.2 673.823  23
  -1  -8  -3 24024.7 657.453  16
   1  -8   3 25825.5 696.366  16
  -1  -8  -3 24242.0 676.180  19
  -1  -8  -3 23604.6 678.246  20
   1  -8   3 24996.8 696.956  15
  -1  -8  -3 24181.4 680.729  15
  -1  -8  -3 25272.9 728.535   4
   1  -8   3 25037.5 730.122   4
  -1  -8  -3 24672.7 717.265  21
   1  -8   2 31329.1 862.263  26
  -1  -8  -2 30973.0 865.623  20
  -1  -8  -2 32527.6 845.107  16
   1  -8   2 33633.7 876.204  16
  -1  -8  -2 33091.7 861.093  23
   1  -8   2 33315.3 883.167  15
  -1  -8  -2 33245.7 868.141  15
  -1  -8  -2 31912.2 886.703  21
   1  -8   2 32638.9 909.471   4
  -1  -8  -2 33445.7 911.994   4
   1  -8   1 1318.58 105.803  26
  -1  -8  -1 1245.84 105.619  20
  -1  -8  -1 1205.62 103.911  15
  -1  -8  -1 1235.16 93.7120  16
  -1  -8  -1 1234.63 103.207  23
   1  -8   1 1181.20 106.412  15
  -1  -8  -1 1413.98 266.069  21
  -1  -8  -1 1252.80 93.7123  13
  -1  -8  -1 1430.74 129.118   4
   1  -8   1 1268.36 123.278   4
   1  -8   0-21.2405 63.5412   4
  -1  -8   0 55.7257 59.2093   4
  -1  -8   0-10.9716 52.7293  20
  -1  -8   0 58.6251 38.3339  16
  -1  -8   0 5.12352 41.3545  23
   1  -8   0 28.2947 46.0891  15
  -1  -8   0-5.31260 51.7150  15
  -1  -8   0-44.5591 236.875  21
  -1  -8   0 53.8057 125.658  14
  -1  -8   0 74.4260 43.4096  13
  -1  -8   0-17.8429 56.4303  26
   1  -8   0 30.4228 45.5063  26
  -1  -8   1 1127.61 109.953  26
   1  -8  -1 1273.68 118.369  19
  -1  -8   1 1149.86 105.065  20
  -1  -8   1 1415.15 114.059  15
  -1  -8   1 1091.28 92.3727  16
  -1  -8   1 1142.56 100.939  23
   1  -8  -1 1263.25 109.338  15
  -1  -8   1 1308.87 228.768  21
  -1  -8   1 1205.15 119.372   4
   1  -8  -1 1204.84 121.830   4
  -1  -8   1 1257.02 96.2693  13
  -1  -8   2 33675.0 878.355  20
   1  -8  -2 32962.6 896.515  19
  -1  -8   2 32177.7 851.228  16
  -1  -8   2 32595.0 869.645  15
  -1  -8   2 31238.0 844.667  17
  -1  -8   2 32068.2 865.543  23
  -1  -8   2 32416.1 882.213  26
  -1  -8   2 31770.6 860.065  21
   1  -8  -2 32876.1 907.486   4
  -1  -8   2 33170.4 906.479   4
  -1  -8   2 31898.7 850.558  13
  -1  -8   3 25176.1 694.845  20
   1  -8  -3 25799.5 716.377  19
  -1  -8   3 24624.4 687.882  15
  -1  -8   3 24329.8 668.716  17
  -1  -8   3 23598.0 667.774  16
  -1  -8   3 24218.2 683.449  23
  -1  -8   3 23643.1 693.028  26
  -1  -8   3 23330.5 668.000  21
  -1  -8   3 25195.0 721.634   4
   1  -8  -3 24273.7 719.833   4
  -1  -8   3 23790.6 666.175  13
   1  -8  -4 15359.2 485.064  19
  -1  -8   4 15526.1 471.082  20
  -1  -8   4 15085.4 450.101  17
  -1  -8   4 14649.0 447.362  16
  -1  -8   4 14233.4 460.836  15
  -1  -8   4 13779.7 453.340  23
   1  -8  -4 14197.2 445.429  26
  -1  -8   4 14302.7 464.838  26
  -1  -8   4 13834.8 442.194  21
  -1  -8   4 13830.1 481.010   4
   1  -8  -4 15042.1 495.800   4
  -1  -8   4 14488.5 445.721  13
  -1  -8   5 25702.5 749.620  25
   1  -8  -5 27334.7 732.532  26
  -1  -8   5 26276.9 750.917  26
  -1  -8   5 26376.6 730.850  13
   1  -8  -5 27775.1 771.357  19
  -1  -8   5 27582.2 756.161  20
  -1  -8   5 27125.1 749.716  15
  -1  -8   5 26510.0 730.632  16
  -1  -8   5 26715.5 734.274  17
   1  -8  -5 26922.3 779.982   4
  -1  -8   5 26906.9 774.748   4
  -1  -8   5 26531.2 741.737  23
  -1  -8   6 26845.7 736.654  17
  -1  -8   6 26842.7 733.005  16
  -1  -8   6 26761.7 747.785  15
   1  -8  -6 28680.4 734.612  26
  -1  -8   6 25915.6 746.567  26
   1  -8  -6 26511.4 1147.99   1
  -1  -8   6 25246.9 748.419  25
  -1  -8   6 26078.8 740.423  23
   1  -8  -6 26335.8 745.154  15
   1  -8  -6 27756.3 771.093  19
  -1  -8   6 27198.1 753.040  20
  -1  -8   6 26341.9 731.732  13
  -1  -8   6 26401.6 773.166   4
   1  -8  -6 26915.5 777.091   4
  -1  -8   7 1625.83 127.363  25
   1  -8  -7 1615.56 262.384   1
  -1  -8   7 1594.29 134.435   4
   1  -8  -7 1675.42 138.742   4
  -1  -8   7 1479.69 120.530  26
   1  -8  -7 1747.95 117.416  26
  -1  -8   7 1690.36 121.851  17
  -1  -8   7 1844.85 123.661  13
   1  -8  -7 1577.26 133.418  19
  -1  -8   7 1656.66 129.620  20
   1  -8  -8 6053.52 275.182  19
  -1  -8   8 6609.13 269.591  20
   1  -8  -8 6603.64 250.689  26
  -1  -8   8 6465.49 262.548  26
  -1  -8   8 6270.76 269.063  25
  -1  -8   8 6460.77 257.320  13
   1  -8  -8 6396.97 284.570   4
  -1  -8   8 6594.65 261.701  17
  -1  -8   8 6169.67 246.824  11
  -1  -8   9 7939.36 297.172  17
   1  -8  -9 8097.32 282.358  26
  -1  -8   9 7358.40 288.628  26
   1  -8  -9 7866.95 322.255   4
   1  -8  -9 7797.43 312.493  19
  -1  -8   9 7859.01 307.669  25
  -1  -8   9 7819.51 304.923  20
  -1  -8   9 7181.58 285.800  13
   1  -8  -9 7040.63 551.076   1
   1  -8 -10 459.636 85.0644  19
  -1  -8  10 583.772 81.2647  26
   1  -8 -10 570.826 71.9694  26
  -1  -8  10 546.732 79.5667  13
  -1  -8  10 491.654 77.5964  17
  -1   8 -10 399.921 135.137  29
   1  -8 -10 328.431 145.790   1
  -1  -8  10 537.013 79.3629  23
   1  -8 -10 596.608 92.9729   4
  -1  -8  10 561.647 85.9039  20
  -1  -8  10 445.957 78.2579  25
  -1  -8  11 17467.7 526.729  23
  -1  -8  11 16472.1 512.388  26
   1  -8 -11 17549.8 501.529  26
   1  -8 -11 17298.3 555.706   4
  -1  -8  11 17845.0 530.658  17
  -1  -8  11 17207.8 529.016  15
   1  -8 -11 16864.8 887.071   1
  -1  -8  11 16433.6 516.160  13
   1  -8 -11 16623.4 536.180  19
  -1  -8  11 17211.4 541.035  25
   1  -8 -12 7049.54 297.602  19
  -1  -8  12 7661.46 294.524  13
  -1  -8  12 7162.78 279.344  26
   1  -8 -12 8027.94 274.851  26
   1  -8 -12 7716.20 317.857   4
  -1  -8  12 7375.91 304.470  25
   1  -8 -12 7024.59 551.295   1
  -1  -8  12 7560.94 292.909  23
  -1  -8  12 8180.43 303.670  17
  -1  -8  12 7508.17 299.181  15
  -1  -8  12 6984.80 259.053  22
  -1  -8  13 5094.88 224.073  13
   1  -8 -13 5046.00 462.936   1
   1  -8 -13 5322.07 207.374  26
  -1  -8  13 5044.97 214.888  26
   1  -8 -13 5314.56 253.889   4
  -1  -8  13 4919.47 224.637  23
  -1  -8  13 4900.60 236.180  25
  -1  -8  13 5297.95 237.274  15
  -1  -8  13 5074.31 228.730  17
   1  -8 -13 4542.40 183.302  23
  -1  -8  13 4383.09 194.659  22
   1  -8 -14 1080.43 228.358   1
  -1  -8  14 1365.31 112.315  23
   1  -8 -14 1469.75 99.6483  26
  -1   8 -14 1302.48 226.870  27
  -1  -8  14 1198.68 94.9250  22
  -1  -8  14 1393.92 120.741  20
  -1  -8  14 1315.38 119.505  25
   1  -8 -14 1278.71 122.423   4
  -1  -8  14 1397.80 118.595  15
  -1  -8  14 1607.09 123.145  17
  -1  -8  15 5569.85 241.260  17
  -1  -8  15 5341.57 240.590  15
  -1  -8  15 5367.02 233.397  23
  -1  -8  15 4970.47 240.034  25
  -1   8 -15 5103.54 424.232  27
  -1  -8  15 5736.40 243.921  20
   1  -8 -15 5430.11 256.991   4
   1  -8 -15 4597.98 441.529   1
   1  -8 -15 5769.47 212.962  26
  -1  -8  15 4745.21 206.425  22
   1  -8 -16 1040.45 218.306   1
  -1  -8  16 1043.58 100.225  23
  -1  -8  16 1157.20 109.510  20
  -1  -8  16 1026.33 86.9361  22
  -1   8 -16 1142.76 206.320  27
   1  -8 -16 1065.95 84.8019  26
  -1  -8  16 1020.99 103.197  17
  -1  -8  16 904.273 99.1085  15
   1  -8 -16 1127.34 117.993   4
  -1  -8  16 1049.30 106.797  25
  -1  -8  17 746.780 88.3841  23
  -1  -8  17 716.209 87.7683  20
  -1  -8  17 610.901 70.5218  22
   1  -8 -17 881.482 197.713   1
  -1  -8  17 806.536 91.2177  17
  -1  -8  17 647.965 86.3626  15
   1  -8 -17 705.356 97.8031   4
  -1   8 -17 659.688 164.075  27
   1  -8 -17 608.957 62.4496  26
  -1  -8  18 2964.80 155.353  22
  -1  -8  18 3061.10 167.754  13
  -1  -8  18 3548.09 182.514  17
  -1  -8  18 3379.84 182.420  15
   1  -8 -18 3286.80 194.187   4
  -1  -8  18 3220.80 174.794  20
  -1  -8  18 3412.07 173.638  23
  -1  -8  19 154.422 54.2212  13
  -1  -8  19 218.327 61.6786  20
   1  -8 -19 195.970 66.4467   4
  -1  -8  19 159.674 58.5604  15
  -1  -8  19 257.519 60.1389  23
  -1  -8  19 170.141 50.2263  22
  -1  -8  20 7034.38 253.013  22
  -1  -8  20 6795.83 263.949  13
  -1  -8  20 6734.27 267.228  15
   1  -8 -20 6279.72 235.347  15
  -1  -8  20 6917.00 270.366  20
  -1  -8  20 7141.57 264.836  23
   1  -8 -20 6904.65 285.733   4
  -1  -8  21 1809.27 118.911  23
  -1  -8  21 1880.67 127.900  20
  -1  -8  21 1780.32 112.089  22
  -1  -8  21 1671.66 126.057  25
   1  -8 -21 1655.34 100.797  15
   1  -8 -21 2030.76 142.366   4
  -1  -8  22 346.138 66.0499  17
  -1  -8  22 357.932 69.5467  25
  -1  -8  22 446.792 69.8228  20
   1  -8 -22 377.540 77.3580   4
  -1  -8  22 424.618 64.1618  23
  -1  -8  22 310.737 55.8388  22
   1  -8 -23 1693.99 123.622   4
  -1  -8  23 1573.78 113.071  17
  -1  -8  23 1634.81 107.305  23
  -1  -8  23 1569.11 115.701  25
  -1  -8  23 1626.36 110.062  20
  -1  -8  23 1543.13 102.654  22
  -1  -8  24 1036.47 82.8683  22
   1  -8 -24 1065.12 83.6332  19
  -1  -8  24 1162.41 94.9844  17
  -1  -8  24 1168.69 87.0398  23
  -1  -8  24 1011.60 91.8244  25
   1  -8 -24 1175.78 102.694   4
  -1  -8  24 1163.83 90.6741  20
  -1  -8  25 108.117 46.8756  17
  -1  -8  25 131.157 47.4033  25
  -1  -8  25 117.419 41.9061  20
   1  -8 -25 71.6839 49.1254   4
  -1  -8  25 117.862 37.7859  23
  -1  -8  25 96.0696 38.2154  22
   1  -8 -26 5050.35 204.886   4
  -1  -8  26 5085.44 195.553  17
  -1  -8  26 4933.28 173.526  23
  -1  -8  26 4681.40 192.715  25
  -1  -8  26 5125.58 184.968  22
  -1  -8  26 4855.23 183.653  20
   1  -8 -27 129.670 46.5567   4
  -1  -8  27 103.083 35.9375  20
  -1  -8  27 150.430 38.6456  22
  -1  -8  27 182.933 45.3386  17
   1  -8 -28 640.226 66.8828   4
  -1  -8  28 714.946 64.0209  17
  -1  -8  28 656.694 52.7740  20
  -1  -8  28 616.560 54.5592  22
   1  -8 -29 1424.36 88.0939   4
  -1  -8  29 1715.64 91.5741  11
  -1  -8  29 1256.35 62.3692  20
  -1  -8  29 1542.26 84.4374  17
  -1  -8  30 1247.42 71.8540  11
   1  -8 -30 1104.51 69.8526   4
  -1  -8  30 1160.54 66.0592  17
  -1  -8  31 2166.35 89.0606  11
  -1  -8  31 2066.43 81.7658  17
  -1  -9 -28 2662.45 96.5407   4
   1  -9  28 2816.78 96.8845  17
  -1  -9 -27 531.227 47.2972   4
   1  -9  27 564.709 37.9634  20
   1  -9  27 647.816 46.7681  17
  -1  -9 -26 2734.21 117.612   4
   1  -9  26 2790.88 105.228  20
   1  -9  26 2782.87 112.501  17
   1  -9  25 1892.48 94.8865  17
  -1  -9 -25 1939.94 101.688   4
   1  -9  25 2080.32 94.7963  20
   1  -9  25 2001.25 90.2866  13
   1  -9  25 2022.04 97.2266  25
  -1  -9 -24 4131.13 168.797   4
   1  -9  24 4364.32 156.972  20
   1  -9  24 4243.05 159.820  25
   1  -9  24 4241.97 155.044  13
   1  -9  23 1530.04 86.0168  13
  -1  -9 -23 1354.96 95.7470   4
   1  -9  23 1371.85 70.2217  23
   1  -9  23 1225.21 82.5883  20
   1  -9  23 1424.49 88.3976  25
   1  -9  22 1923.84 104.805  13
  -1  -9 -22 2052.71 119.217   4
   1  -9  22 1964.92 94.7584  23
   1  -9  22 2058.20 108.641  20
   1  -9  22 1905.78 106.059  25
   1  -9  21 1673.09 99.8692  13
   1  -9  21 1616.60 100.398  20
  -1  -9 -21 1595.71 110.538   4
   1  -9  21 1704.92 92.6285  23
   1  -9  21 1763.93 104.230  25
   1  -9  20 2524.39 129.544  13
   1  -9  20 2558.25 120.146  15
   1  -9  20 2699.45 134.892  20
  -1  -9 -20 2555.32 144.413   4
   1  -9  20 2814.32 126.380  23
   1  -9  20 2747.47 134.905  25
   1  -9  19 588.621 60.8712  15
   1  -9  19 606.101 69.1438  20
  -1  -9 -19 517.847 74.4361   4
   1  -9  19 547.699 64.5350  25
   1  -9  19 558.265 62.3376  23
   1  -9  19 616.711 67.0760  13
   1  -9  18 500.310 61.2160  23
   1  -9  18 534.739 62.6526  15
   1  -9  18 497.076 67.3029  20
   1  -9  18 437.480 61.6155  13
  -1  -9 -18 539.648 79.1832   4
   1  -9  18 389.125 60.0238  25
  -1  -9 -17 1781.27 128.891   4
   1  -9  17 1814.75 114.060  13
   1  -9  17 1729.81 115.068  20
   1  -9  17 1797.46 109.885  15
   1  -9  17 1880.81 115.554  25
   1  -9  17 1806.60 110.824  23
  -1  -9 -16 556.461 82.9981   4
   1  -9  16 467.354 52.8468  26
   1  -9  16 462.591 52.7878  18
   1  -9  16 540.499 69.3031  13
   1  -9  16 501.206 68.9754  20
   1  -9  16 592.287 68.2762  23
   1  -9  16 431.793 61.4983  15
   1  -9  16 469.477 64.5955  25
   1  -9  15 1179.15 82.9173  26
   1  -9  15 1182.83 94.4461  23
   1  -9  15 1127.18 92.7332  15
   1  -9  15 1132.35 95.3668  16
  -1  -9 -15 1060.55 106.373   4
   1  -9  15 1198.86 93.5142  25
   1  -9  15 1114.08 95.2604  13
   1  -9  15 1219.10 80.2021  18
   1  -9  14 5125.68 211.106  25
   1  -9  14 5144.04 198.495  26
  -1  -9 -14 5507.31 243.042   4
   1  -9  14 5342.70 215.421  23
   1  -9  14 5281.36 219.597  16
   1  -9  14 5557.90 219.151  15
   1  -9  13 286.749 60.9246  16
   1  -9  13 391.761 57.7802  26
  -1  -9 -13 378.280 76.8234   4
   1  -9  13 411.719 61.1505  25
   1  -9  13 292.978 57.5951  23
   1  -9  13 381.442 65.0658  15
   1  -9  12 136.143 49.7905  16
   1  -9  12 96.4777 50.7240  23
   1  -9  12 125.824 44.3646  26
  -1  -9 -12 90.1955 53.9464   4
   1  -9  12 230.691 52.5163  25
   1  -9  12 158.972 55.4885  15
   1  -9  11 285.458 62.5966  13
   1  -9  11 327.699 64.3745  16
   1  -9  11 316.180 63.0603  23
   1  -9  11 309.653 55.1499  26
   1  -9  11 283.612 55.1728  25
  -1  -9 -11 309.930 46.5253  15
   1  -9  11 239.096 57.9270  15
  -1  -9 -11 320.555 73.6085   4
  -1  -9 -10 2045.29 149.645   4
   1  -9  10 1989.79 127.161  23
   1  -9  10 1938.17 120.556  25
  -1  -9 -10 2145.35 135.536  26
   1  -9  10 2126.36 125.009  26
  -1  -9 -10 2230.28 116.989  15
   1  -9  10 1959.68 130.302  16
   1  -9  10 2367.24 138.613  15
   1  -9  10 2295.35 135.262  13
   1  -9   9 403.196 66.7453  23
  -1  -9  -9 288.186 73.7268   4
  -1  -9  -9 437.536 72.6694  26
   1  -9   9 288.520 56.7214  26
   1  -9   9 425.411 68.5682  15
  -1  -9  -9 287.329 50.4517  15
   1  -9   9 431.385 58.6153  25
   1  -9   9 297.747 65.0502  16
  -1  -9  -8 4382.36 208.834  26
   1  -9   8 4706.36 199.490  26
   1  -9   8 4290.47 186.521  25
  -1  -9  -8 5133.56 237.630   4
  -1  -9  -8 4428.21 187.840  15
   1  -9   8 4664.58 207.731  15
   1  -9   8 4745.90 205.819  23
   1  -9   7 5724.37 236.454  15
   1  -9   7 5922.03 236.990  23
  -1  -9  -7 5764.07 245.351  26
   1  -9   7 5535.72 226.048  26
   1  -9   7 5330.38 212.116  25
  -1  -9  -7 5598.48 259.033   4
  -1  -9  -7 5865.53 224.688  15
  -1  -9  -7 5692.04 210.512  23
  -1  -9  -6 1577.14 133.691   4
  -1  -9  -6 1517.94 121.568  26
   1  -9   6 1537.46 112.773  26
   1  -9   6 1521.52 97.9531  25
  -1  -9  -6 1689.65 105.111  23
  -1  -9  -6 1652.18 110.371  15
   1  -9   6 1465.84 116.825  15
   1  -9   5 5835.81 241.957  15
  -1  -9  -5 5911.93 252.405  26
   1  -9   5 5786.16 234.195  26
  -1  -9  -5 5957.25 225.006  23
  -1  -9  -5 5783.24 229.089  15
   1  -9   5 5779.42 263.567   4
  -1  -9  -5 5957.45 266.640   4
   1  -9   4 3661.67 185.917  15
  -1  -9  -4 3610.89 176.013  15
   1  -9   4 3936.43 187.375  16
  -1  -9  -4 4018.95 200.552  26
   1  -9   4 3873.89 183.614  26
  -1  -9  -4 3716.38 171.781  23
   1  -9   4 3887.21 209.939   4
  -1  -9  -4 4146.73 212.621   4
  -1  -9  -3 13386.9 447.389   4
   1  -9   3 12674.4 442.052   4
   1  -9   3 12753.5 408.216  23
  -1  -9  -3 12672.6 403.950  15
   1  -9   3 12589.6 409.891  16
  -1  -9  -3 12627.1 394.132  20
   1  -9   3 12686.3 406.191  26
  -1  -9  -3 12795.4 397.062  23
   1  -9   3 13009.5 418.708  15
  -1  -9  -2 8119.31 322.331   4
   1  -9   2 7977.55 321.314   4
   1  -9   2 8146.70 292.027  23
  -1  -9  -2 8134.04 292.261  15
   1  -9   2 7793.96 289.966  16
  -1  -9  -2 7642.90 278.682  20
   1  -9   2 7587.84 286.853  26
  -1  -9  -2 7912.09 284.526  23
   1  -9   2 7781.12 295.617  15
   1  -9   1 3430.17 196.738   4
  -1  -9  -1 3570.25 199.103   4
  -1  -9  -1 3413.50 169.175  20
  -1  -9  -1 3617.71 175.387  15
   1  -9   1 3843.55 181.401  16
   1  -9   1 3704.56 177.287  23
   1  -9   1 3405.01 174.120  26
  -1  -9  -1 3371.67 169.414  23
   1  -9   1 3317.68 176.526  15
  -1  -9   0 1594.87 132.179   4
   1  -9   0 1568.00 135.357   4
  -1  -9   0 1455.22 98.0888  13
  -1  -9   0 1591.09 113.587  20
   1  -9   0 1710.81 109.370  20
   1  -9   0 1665.11 131.711  19
  -1  -9   0 1520.38 115.720  15
   1  -9   0 1766.97 119.782  16
   1  -9   0 1837.63 121.386  23
   1  -9   0 1467.14 111.940  26
  -1  -9   0 1563.49 127.923  26
  -1  -9   0 1381.45 109.851  23
   1  -9   0 1760.35 126.105  15
  -1  -9   1 3441.28 194.620   4
   1  -9  -1 3371.11 195.170   4
  -1  -9   1 3419.64 156.981  13
   1  -9  -1 3388.38 156.602  20
   1  -9  -1 3338.10 185.349  19
  -1  -9   1 3365.66 172.111  20
  -1  -9   1 3274.19 172.992  15
   1  -9  -1 3412.88 171.134  16
   1  -9  -1 3523.62 172.074  23
  -1  -9   1 3339.32 183.891  26
   1  -9  -1 3124.43 168.099  26
  -1  -9   1 3585.23 175.310  23
   1  -9  -1 3497.52 179.128  15
  -1  -9   2 7694.41 315.890   4
   1  -9  -2 7957.81 320.456   4
   1  -9  -2 8146.22 287.130  23
   1  -9  -2 8120.36 291.107  16
  -1  -9   2 7992.44 295.324  15
   1  -9  -2 7845.60 266.621  20
  -1  -9   2 7845.55 293.186  20
   1  -9  -2 7812.12 306.292  19
  -1  -9   2 7293.94 297.313  26
  -1  -9   2 8018.57 293.197  23
  -1  -9   2 7564.82 271.903  13
  -1  -9   3 12740.3 439.511   4
   1  -9  -3 13101.7 445.407   4
  -1  -9   3 13305.7 419.638  20
   1  -9  -3 13011.7 428.855  19
   1  -9  -3 12798.3 403.769  16
  -1  -9   3 13042.2 416.168  15
   1  -9  -3 12865.7 401.170  23
  -1  -9   3 12079.9 419.999  26
  -1  -9   3 12165.2 407.790  23
  -1  -9   3 12317.0 392.040  13
  -1  -9   4 3935.40 206.802   4
   1  -9  -4 4008.62 210.858   4
  -1  -9   4 3292.52 159.746  17
   1  -9  -4 3739.17 195.255  19
  -1  -9   4 3455.55 183.066  20
  -1  -9   4 3663.26 185.429  15
   1  -9  -4 3777.04 177.243  16
   1  -9  -4 3721.19 173.372  23
  -1  -9   4 3481.83 189.177  26
   1  -9  -4 3907.05 180.618  26
  -1  -9   4 3852.62 186.742  23
  -1  -9   4 3590.05 171.933  13
   1  -9  -5 5975.00 268.141   4
  -1  -9   5 5991.66 265.101   4
  -1  -9   5 5855.71 252.385  26
   1  -9  -5 5654.38 232.808  26
  -1  -9   5 5544.62 224.058  17
   1  -9  -5 6463.78 235.573  23
   1  -9  -5 6025.99 233.917  16
  -1  -9   5 5927.24 247.971  15
  -1  -9   5 6058.16 248.640  23
   1  -9  -5 6011.77 255.813  19
  -1  -9   5 6100.08 252.606  20
  -1  -9   5 5682.45 230.783  13
   1  -9  -6 1748.25 139.377   4
  -1  -9   6 1537.62 113.025  13
  -1  -9   6 1492.21 120.033  20
   1  -9  -6 1856.35 134.728  19
  -1  -9   6 1489.37 105.920  17
   1  -9  -6 1641.92 111.113  16
  -1  -9   6 1630.70 123.228  15
   1  -9  -6 1706.18 110.178  23
   1  -9  -6 1658.62 114.881  26
  -1  -9   6 1418.84 119.008  26
  -1  -9   6 1660.69 124.472  23
   1  -9  -6 1695.32 122.062  15
   1  -9  -7 5414.84 254.791   4
  -1  -9   7 5330.67 224.594  13
  -1  -9   7 5621.46 242.407  20
   1  -9  -7 5285.25 239.794  19
   1  -9  -7 5489.27 219.335  16
  -1  -9   7 5250.90 219.849  17
  -1  -9   7 5646.30 238.746  15
   1  -9  -7 5930.32 218.536  23
  -1  -9   7 5222.18 235.152  26
   1  -9  -7 5966.40 229.427  26
  -1  -9   7 5629.62 238.122  23
   1  -9  -7 5685.15 236.405  15
  -1  -9   8 4257.76 203.588  26
   1  -9  -8 4443.52 192.754  26
  -1  -9   8 4493.55 200.974  13
   1  -9  -8 4644.40 215.876  19
  -1  -9   8 4538.45 210.777  20
   1  -9  -8 4252.52 186.044  16
  -1  -9   8 4479.27 196.135  17
   1  -9  -8 4468.66 183.167  23
   1  -9  -8 4478.44 205.266  15
   1  -9  -8 4501.09 224.850   4
   1  -9  -9 368.569 77.1909   4
   1  -9  -9 345.708 70.7741  19
   1  -9  -9 353.130 52.8767  23
  -1  -9   9 326.205 61.7732  17
   1  -9  -9 328.265 56.9681  16
   1  -9  -9 273.570 63.5359  15
  -1  -9   9 354.115 71.0204  20
  -1  -9   9 329.023 62.7624  13
  -1  -9   9 338.400 68.0018  26
   1  -9  -9 279.080 57.9672  26
  -1  -9  10 1929.54 127.410  26
   1  -9 -10 2001.21 121.789  26
  -1  -9  10 2080.69 131.487  13
   1  -9 -10 2082.19 139.813  19
  -1  -9  10 1919.16 134.964  20
   1  -9 -10 1948.72 114.589  16
  -1  -9  10 1975.71 126.308  17
   1  -9 -10 2033.34 109.571  23
   1  -9 -10 2145.53 131.503  15
   1  -9 -10 2069.22 149.616   4
   1  -9 -11 352.550 76.8145   4
   1  -9 -11 259.814 62.8746  19
  -1  -9  11 288.696 61.2460  13
  -1  -9  11 309.311 65.7185  20
  -1  -9  11 270.997 63.0548  23
   1  -9 -11 308.392 47.4321  23
  -1  -9  11 296.759 60.3328  17
   1  -9 -11 273.834 48.6168  16
   1  -9 -11 384.113 64.9767  15
  -1  -9  11 321.496 70.6648  15
  -1  -9  11 269.646 57.6039  26
   1  -9 -11 259.061 54.2622  26
   1  -9 -12 152.543 45.5117  26
   1  -9 -12 188.208 58.0075  19
  -1  -9  12 75.4397 48.4281  13
  -1  -9  12 118.298 53.0728  23
   1  -9 -12 117.808 35.2938  16
  -1  -9  12 136.145 51.2687  17
   1  -9 -12 186.396 66.4247   4
  -1  -9  12 71.5664 51.6212  25
  -1  -9  12 137.055 56.9898  15
   1  -9 -12 157.727 47.7186  15
   1  -9 -13 401.205 57.8051  26
  -1  -9  13 300.517 63.6374  25
   1  -9 -13 312.495 65.2902  19
  -1  -9  13 368.992 68.2756  23
  -1  -9  13 334.379 65.8151  13
  -1  -9  13 341.677 66.2569  17
   1  -9 -13 256.498 42.2256  16
  -1  -9  13 388.388 69.3547  15
   1  -9 -13 347.493 60.8087  15
   1  -9 -13 289.957 73.6130   4
  -1  -9  14 5073.27 222.462  25
   1  -9 -14 4989.91 205.529  15
   1  -9 -14 5118.75 220.612  19
  -1  -9  14 5254.72 217.957  17
  -1  -9  14 5185.00 225.318  15
  -1  -9  14 4889.42 217.037  13
   1  -9 -14 5122.37 197.981  26
  -1  -9  14 5592.11 227.427  23
   1  -9 -14 5710.25 245.567   4
  -1  -9  15 1122.55 99.0569  25
   1  -9 -15 1295.93 85.9313  26
   1  -9 -15 1212.47 91.3113  15
  -1  -9  15 1251.05 101.707  13
  -1  -9  15 1259.54 100.671  17
  -1  -9  15 1182.04 104.767  15
  -1  -9  15 1133.08 104.413  20
   1  -9 -15 1104.15 97.2317  19
   1  -9 -15 1196.45 110.796   4
  -1  -9  15 1316.83 104.292  23
  -1  -9  16 505.942 69.4878  23
   1  -9 -16 450.365 58.2537  15
  -1  -9  16 467.710 72.8658  15
  -1  -9  16 478.592 71.6798  20
  -1  -9  16 604.365 74.6274  17
  -1  -9  16 459.954 69.7453  25
   1  -9 -16 545.174 81.5662   4
   1  -9 -16 419.878 63.5761  19
   1  -9 -17 1811.08 115.401  19
  -1  -9  17 1888.70 125.040  20
  -1  -9  17 1967.21 121.838  17
  -1  -9  17 1803.93 121.070  15
   1  -9 -17 1725.72 103.045  15
  -1  -9  17 1692.35 118.511  25
   1  -9 -17 1995.65 136.651   4
  -1  -9  17 1930.51 122.519  23
   1  -9 -18 457.733 60.2825  19
  -1  -9  18 482.238 60.9149  11
  -1  -9  18 492.660 68.6859  17
  -1  -9  18 470.720 72.5370  20
  -1  -9  18 467.456 69.8511  25
  -1  -9  18 545.743 71.3976  23
   1  -9 -18 513.528 77.3543   4
  -1  -9  18 469.671 67.2962  15
   1  -9 -18 492.858 55.2985  15
  -1  -9  19 519.685 60.9598  11
  -1  -9  19 642.631 75.3935  20
   1  -9 -19 555.448 64.4103  19
  -1  -9  19 562.540 69.5197  17
   1  -9 -19 529.044 76.3121   4
  -1  -9  19 616.682 70.6571  23
  -1  -9  19 547.270 70.2711  25
   1  -9 -19 518.417 54.9964  15
  -1  -9  19 493.705 66.9004  15
  -1  -9  20 2616.61 136.270  17
  -1  -9  20 2583.82 127.343  11
  -1  -9  20 2567.47 137.507  20
   1  -9 -20 2455.37 122.894  19
   1  -9 -20 2815.50 149.974   4
  -1  -9  20 2588.12 134.687  23
  -1  -9  21 1591.36 103.309  17
  -1  -9  21 1619.42 103.393  20
   1  -9 -21 1658.82 111.804   4
  -1  -9  21 1700.81 103.429  23
  -1  -9  21 1602.36 97.0050  11
  -1  -9  22 2005.76 114.563  20
   1  -9 -22 2003.50 120.127   4
  -1  -9  22 2340.23 114.133  23
  -1  -9  22 2024.96 106.151  11
  -1  -9  23 1463.25 90.9032  20
   1  -9 -23 1499.58 99.0686   4
  -1  -9  23 1386.31 84.9839  23
  -1  -9  23 1426.11 85.3275  11
  -1  -9  24 4048.87 154.253  20
  -1  -9  24 3999.95 149.422  11
  -1  -9  24 4139.34 147.701  23
   1  -9 -24 4095.16 165.569   4
   1  -9 -25 1979.59 101.927   4
  -1  -9  25 1890.09 92.1611  20
  -1  -9  25 1652.23 77.3609  23
  -1  -9  25 1947.40 96.5747  17
  -1  -9  26 2719.84 103.222  20
  -1  -9  26 2588.94 110.292  17
   1  -9 -26 2424.77 111.109   4
  -1  -9  27 480.908 34.6784  20
  -1  -9  27 567.338 46.6456  17
   1  -9 -27 492.449 44.4179   4
   1 -10  23 142.655 23.4998  20
   1 -10  23 119.893 22.1672  17
  -1 -10 -23 133.869 25.3013   4
   1 -10  22 1023.31 58.0995  20
   1 -10  22 1063.40 56.6583  17
  -1 -10 -22 984.351 61.0540   4
  -1 -10 -21 3233.06 122.579   4
   1 -10  21 2790.92 96.4721  23
   1 -10  21 3042.63 113.960  13
   1 -10  21 3259.23 117.655  20
   1 -10  21 2736.75 104.490  25
   1 -10  21 2907.46 109.935  17
  -1 -10 -20 652.124 59.8217   4
   1 -10  20 642.947 47.4939  23
   1 -10  20 652.624 53.1739  13
   1 -10  20 575.291 52.9478  20
   1 -10  20 667.685 48.6860  25
   1 -10  20 664.270 52.8665  17
   1 -10  19 1632.59 88.5738  20
   1 -10  19 1859.39 84.6710  23
   1 -10  19 1679.50 88.0758  13
   1 -10  19 1675.55 86.0355  17
  -1 -10 -19 1581.70 94.9056   4
   1 -10  18 5.91520 34.6719  20
   1 -10  18 24.1097 25.8079  15
   1 -10  18 31.0587 32.0867  13
  -1 -10 -18 58.2899 36.5665   4
   1 -10  18 46.2500 30.6378  23
   1 -10  18 5.20502 31.6716  17
   1 -10  17 839.051 65.7868  23
   1 -10  17 872.009 67.8463  13
   1 -10  17 727.144 60.9367  17
   1 -10  17 854.140 61.1264  15
  -1 -10 -17 831.957 75.9478   4
  -1 -10 -16 111.320 42.4325   4
   1 -10  16 65.1896 36.2749  23
   1 -10  16 86.5708 34.8775  17
   1 -10  16 68.8360 35.3619  15
   1 -10  15 56.6796 34.4660  15
   1 -10  15 73.1592 38.8331  23
  -1 -10 -15 80.0672 42.3035   4
   1 -10  15 86.7200 37.6961  17
   1 -10  15 36.7986 24.8556  26
   1 -10  14 322.325 52.0150  20
   1 -10  14 309.523 51.5576  23
   1 -10  14 404.339 52.9097  15
  -1 -10 -14 385.887 62.5247   4
   1 -10  14 380.044 48.1990  17
   1 -10  14 347.141 42.0008  26
   1 -10  13 187.392 46.5080  20
   1 -10  13 173.162 46.2502  23
   1 -10  13 219.549 47.9892  15
  -1 -10 -13 222.412 54.7000   4
   1 -10  13 125.480 41.4962  13
   1 -10  13 174.247 41.4008  17
   1 -10  13 197.431 40.0548  26
   1 -10  12 891.477 76.7051  23
   1 -10  12 833.985 66.8111  26
  -1 -10 -12 790.447 84.7728   4
   1 -10  12 671.990 68.9875  13
   1 -10  12 843.093 74.8427  20
   1 -10  12 855.818 75.2890  15
   1 -10  11 1316.24 93.4405  23
   1 -10  11 1120.45 81.3762  26
  -1 -10 -11 1334.23 105.685   4
   1 -10  11 1190.88 88.1399  13
   1 -10  11 1248.72 90.7527  20
   1 -10  11 1114.02 87.4938  16
   1 -10  11 1232.73 91.1612  15
   1 -10  10 1646.75 105.324  23
   1 -10  10 1457.32 93.3515  26
  -1 -10 -10 1443.46 110.962   4
   1 -10  10 1473.63 96.5249  13
   1 -10  10 1235.49 94.1176  15
   1 -10  10 1397.09 95.9710  20
   1 -10   9 272.801 56.4082  23
   1 -10   9 227.306 54.0493  15
  -1 -10  -9 162.932 56.2688   4
   1 -10   9 222.685 48.9867  13
   1 -10   9 174.096 45.7714  26
   1 -10   9 291.247 52.7043  20
   1 -10   8 741.998 75.9549  23
   1 -10   8 818.497 74.3728  26
  -1 -10  -8 557.139 78.3204   4
   1 -10   8 683.205 68.5609  13
   1 -10   8 674.828 70.3990  20
   1 -10   8 754.261 76.1463  15
   1 -10   7 3638.12 162.435  26
  -1 -10  -7 3662.17 184.026   4
   1 -10   7 3821.60 161.424  13
   1 -10   7 3731.70 162.143  20
   1 -10   7 3200.47 160.907  15
  -1 -10  -7 3557.36 149.568  15
   1 -10   6 149.923 46.3953  20
  -1 -10  -6 196.532 44.1554  15
   1 -10   6 133.966 49.2240  15
  -1 -10  -6 154.655 58.3994   4
   1 -10   6 187.180 46.2577  13
   1 -10   6 153.471 46.0803  16
   1 -10   6 171.684 48.1576  26
   1 -10   5 1269.74 94.0022  26
  -1 -10  -5 1364.45 111.109   4
   1 -10   5 1265.67 89.5092  13
   1 -10   5 1410.40 101.465  16
   1 -10   5 1238.12 96.8900  15
  -1 -10  -5 1228.33 87.1499  15
   1 -10   5 1205.34 88.3216  20
   1 -10   4 888.595 76.9801  20
  -1 -10  -4 939.961 87.5070  26
   1 -10   4 951.014 85.1512  26
  -1 -10  -4 1072.24 100.748   4
   1 -10   4 958.079 78.0445  13
   1 -10   4 1015.25 89.7811  15
   1 -10   4 817.044 80.7750  16
  -1 -10  -4 1018.25 81.4406  15
   1 -10   4 918.599 83.8150  23
   1 -10   3 1847.26 117.058  23
   1 -10   3 1872.47 107.333  20
   1 -10   3 1891.10 116.630  26
  -1 -10  -3 1803.09 105.447  23
   1 -10   3 1937.87 108.295  13
   1 -10   3 1952.90 116.501  16
   1 -10   3 1916.39 120.023  15
  -1 -10  -3 1918.20 114.206  15
  -1 -10  -3 1904.82 131.733   4
   1 -10   2 4478.63 192.771  15
   1 -10   2 4509.02 186.718  23
   1 -10   2 4306.53 170.654  20
   1 -10   2 4311.44 187.347  26
  -1 -10  -2 4251.78 177.039  23
   1 -10   2 4264.53 171.188  13
   1 -10   2 4239.38 183.315  16
  -1 -10  -2 4300.99 182.798  15
  -1 -10  -2 4453.29 207.250   4
   1 -10   1 3464.22 159.441  23
   1 -10   1 3372.82 177.546   4
  -1 -10  -1 3306.99 176.274   4
  -1 -10  -1 2930.36 162.004  26
   1 -10   1 3589.89 163.464  26
   1 -10   1 3231.14 142.202  13
  -1 -10  -1 3305.24 153.391  23
   1 -10   1 3492.69 167.428  15
   1 -10   1 3319.67 156.377  16
  -1 -10  -1 3323.44 158.571  15
   1 -10   0 486.413 64.9211  23
   1 -10   0 473.403 76.8691   4
  -1 -10   0 526.035 81.0624   4
   1 -10   0 468.647 70.0346  15
  -1 -10   0 558.070 67.5766  23
   1 -10   0 497.368 55.6264  13
  -1 -10   0 475.490 72.5423  26
   1 -10   0 474.336 67.2933  26
   1 -10   0 491.053 64.5203  16
  -1 -10   0 596.042 71.9701  15
   1 -10  -1 3247.29 176.382   4
  -1 -10   1 3425.42 177.979   4
  -1 -10   1 3582.03 162.887  23
   1 -10  -1 3417.82 157.220  23
  -1 -10   1 3436.25 171.835  26
   1 -10  -1 3319.09 160.448  26
  -1 -10   1 3515.58 163.995  15
   1 -10  -1 3219.68 153.981  16
  -1 -10   1 3310.12 152.370  20
  -1 -10   2 4202.71 202.028   4
   1 -10  -2 3999.52 201.477   4
  -1 -10   2 4383.83 187.274  23
   1 -10  -2 4284.77 178.047  23
  -1 -10   2 4341.43 197.145  26
  -1 -10   2 4446.68 190.615  15
   1 -10  -2 4642.67 185.086  16
   1 -10  -2 4260.76 193.647  19
  -1 -10   2 4368.58 182.278  20
   1 -10  -3 1860.57 130.835   4
  -1 -10   3 1758.02 115.630  23
   1 -10  -3 2006.83 112.052  23
  -1 -10   3 1901.58 124.180  26
  -1 -10   3 1866.90 119.806  15
   1 -10  -3 1872.09 109.904  16
   1 -10  -3 1847.53 122.961  19
  -1 -10   3 1827.70 114.319  20
   1 -10  -4 859.664 94.4238   4
  -1 -10   4 895.467 87.1798  23
   1 -10  -4 1021.67 80.1773  23
  -1 -10   4 837.198 84.3460  26
   1 -10  -4 1063.93 87.3513  26
  -1 -10   4 795.287 83.1396  15
   1 -10  -4 951.407 78.1105  16
  -1 -10   4 828.275 80.4090  20
   1 -10  -4 1019.29 92.2903  19
   1 -10  -5 1199.21 94.1715  15
   1 -10  -5 1213.55 85.0768  23
   1 -10  -5 1264.72 110.108   4
  -1 -10   5 1235.34 98.7272  23
   1 -10  -5 1279.76 94.5941  26
  -1 -10   5 1280.96 99.4322  15
   1 -10  -5 1149.36 84.3500  16
   1 -10  -5 1304.40 101.704  19
  -1 -10   5 1217.73 94.8430  20
  -1 -10   6 147.331 47.9829  20
  -1 -10   6 104.189 51.8256  23
   1 -10  -6 157.419 42.0268  23
   1 -10  -6 115.051 47.9067  19
   1 -10  -6 187.259 48.9248  15
  -1 -10   6 169.212 54.8615  15
   1 -10  -6 240.063 52.0675  26
   1 -10  -6 210.394 65.2716   4
   1 -10  -6 123.630 39.7096  16
   1 -10  -7 3469.82 160.979  15
   1 -10  -7 3689.24 183.296   4
  -1 -10   7 3184.38 164.365  23
   1 -10  -7 3665.22 147.316  23
   1 -10  -7 3777.69 162.348  26
  -1 -10   7 3536.76 167.889  15
   1 -10  -7 3270.21 143.389  16
  -1 -10   7 3504.96 166.728  20
   1 -10  -7 3766.91 171.213  19
  -1 -10   8 640.296 73.6269  20
   1 -10  -8 725.466 76.7935  19
   1 -10  -8 662.685 81.7334   4
  -1 -10   8 661.915 76.7245  23
   1 -10  -8 678.379 69.3446  26
   1 -10  -8 606.413 69.3097  15
   1 -10  -8 638.181 59.7111  16
   1 -10  -9 253.633 54.5346  19
   1 -10  -9 267.332 52.6317  15
   1 -10  -9 256.741 60.8808   4
   1 -10  -9 195.695 46.3224  26
  -1 -10   9 314.265 59.1070  20
   1 -10 -10 1370.38 93.0541  15
   1 -10 -10 1395.12 98.9070  19
  -1 -10  10 1306.79 99.9875  20
   1 -10 -10 1365.81 107.105   4
   1 -10 -10 1428.66 91.3745  26
   1 -10 -11 1208.48 84.6896  15
   1 -10 -11 1233.76 84.4544  26
   1 -10 -11 1228.78 91.3478  19
  -1 -10  11 1193.44 93.8309  20
   1 -10 -11 1294.50 105.137   4
   1 -10 -12 763.406 82.9754   4
   1 -10 -12 885.385 74.8866  19
  -1 -10  12 816.409 78.2678  20
  -1 -10  12 755.429 66.3588  17
   1 -10 -12 710.018 67.4962  15
   1 -10 -12 769.444 65.3055  26
  -1 -10  12 774.653 77.0318  15
  -1 -10  12 733.437 77.4929  23
  -1 -10  13 186.655 50.2477  20
   1 -10 -13 194.420 44.7520  19
  -1 -10  13 266.984 54.8004  23
  -1 -10  13 197.310 49.7652  15
   1 -10 -13 190.015 41.6025  15
  -1 -10  13 154.026 40.4207  17
   1 -10 -13 171.113 51.9954   4
   1 -10 -14 368.427 51.0319  19
  -1 -10  14 343.297 58.2281  23
   1 -10 -14 241.925 40.3460  15
  -1 -10  14 433.118 60.4276  15
  -1 -10  14 303.056 46.7514  17
   1 -10 -14 424.096 62.5780   4
   1 -10 -15 65.3221 34.0730  19
  -1 -10  15 26.0871 38.5019  23
  -1 -10  15 66.2652 39.6864  15
   1 -10 -15 49.7238 30.8387  15
  -1 -10  15 94.2234 35.3847  17
   1 -10 -15 71.4244 44.1168   4
   1 -10 -16 80.5199 33.8721  19
  -1 -10  16 81.0734 42.7648  23
  -1 -10  16 89.9800 41.3068  15
  -1 -10  16 84.8386 35.8758  17
   1 -10 -16 114.879 43.5861   4
  -1 -10  17 725.033 69.7577  20
  -1 -10  17 673.700 61.9077  17
  -1 -10  17 813.773 70.0427  23
   1 -10 -17 761.981 72.1396   4
  -1 -10  18 45.5290 35.7346  23
   1 -10 -18 20.4799 37.5207   4
  -1 -10  18 3.21083 35.1219  20
  -1 -10  18 27.3776 31.3958  17
   1 -10 -19 1739.65 96.5940   4
  -1 -10  19 1668.92 93.7406  20
  -1 -10  19 1665.99 88.1033  17
  -1 -10  19 1837.67 93.8394  23
   1 -10 -20 587.143 56.8972   4
  -1 -10  20 576.057 54.7647  20
  -1 -10  20 590.213 51.8243  17
  -1 -10  20 652.323 53.2974  23
   1 -10 -21 3199.40 123.201   4
  -1 -10  21 3415.51 124.689  20
  -1 -10  21 3105.49 116.616  23
   1 -10 -22 874.522 55.7526   4
  -1 -10  22 963.203 59.4067  20
  -1 -10  22 931.792 54.2528  17
  -1 -10  22 943.222 52.2107  23
  -1 -10  23 162.455 26.0819  20
   1 -10 -23 138.713 24.5721   4
   1 -11  16 2055.14 75.8212  23
   1 -11  16 1936.46 77.1474  20
  -1 -11 -16 1780.90 77.3615   4
   1 -11  15 731.154 47.0216  20
  -1 -11 -15 652.279 48.1854   4
   1 -11  15 717.573 46.3860  13
   1 -11  15 733.627 48.3581  23
   1 -11  14 4057.31 135.712  13
   1 -11  14 4241.17 131.724  15
   1 -11  14 4063.84 137.616  20
  -1 -11 -14 3985.76 142.841   4
   1 -11  14 4253.66 140.529  23
   1 -11  13 4112.23 140.016  13
   1 -11  13 4465.77 141.708  15
   1 -11  13 4203.51 141.902  20
  -1 -11 -13 3991.08 148.001   4
   1 -11  13 4535.76 148.599  23
   1 -11  12 797.004 54.2766  13
   1 -11  12 937.791 58.9431  15
   1 -11  12 820.768 56.1439  20
  -1 -11 -12 827.039 63.6186   4
   1 -11  12 831.761 58.5802  23
   1 -11  11 1402.25 72.5357  13
  -1 -11 -11 1340.21 81.1473   4
   1 -11  11 1514.89 77.4819  15
   1 -11  11 1395.98 72.9926  20
   1 -11  11 1482.46 80.0995  23
   1 -11  10 1021.22 63.9496  13
  -1 -11 -10 1183.55 77.5353   4
   1 -11  10 1016.80 61.0833  26
   1 -11  10 1024.15 67.8671  15
   1 -11  10 973.469 63.8962  20
   1 -11  10 1146.25 71.2686  23
   1 -11   9 471.950 44.7192  13
  -1 -11  -9 478.699 56.0927   4
   1 -11   9 476.670 46.3203  26
   1 -11   9 513.861 51.8151  15
   1 -11   9 436.510 45.9886  20
   1 -11   9 493.755 51.7540  23
   1 -11   8 2702.09 114.489  26
   1 -11   8 2737.50 119.574  15
   1 -11   8 2877.75 111.747  13
  -1 -11  -8 2811.77 128.553   4
   1 -11   7 4454.66 157.092  26
   1 -11   7 4168.13 160.222  15
   1 -11   7 4235.81 147.164  13
  -1 -11  -7 4326.55 169.832   4
   1 -11   6 2613.69 117.158  26
   1 -11   6 2858.53 124.784  15
  -1 -11  -6 2706.18 129.622   4
   1 -11   5 5837.20 199.133  26
   1 -11   5 5767.59 202.079  15
  -1 -11  -5 5776.07 211.518   4
   1 -11   5 6245.60 203.315  23
   1 -11   4 5039.65 183.736  26
   1 -11   4 5456.68 187.076  23
   1 -11   4 5414.65 189.331  15
   1 -11   4 5067.53 178.648  16
   1 -11   3 1906.02 100.998  26
   1 -11   3 1976.95 100.365  23
   1 -11   3 1901.09 102.566  15
   1 -11   3 1769.18 93.9973  16
   1 -11   2 5312.86 187.926  26
   1 -11   2 5142.14 182.312  23
   1 -11   2 5278.49 179.198  16
   1 -11   2 5166.29 187.605  15
  -1 -11  -2 5088.65 174.981  15
   1 -11   1 1833.12 100.025  26
   1 -11   1 1906.26 97.1757  23
   1 -11   1 1820.34 92.2219  16
   1 -11   1 1908.63 101.188  15
  -1 -11  -1 1654.14 90.4424  15
   1 -11   0 492.781 49.8229  16
  -1 -11   0 589.140 55.0906  15
   1 -11   0 407.571 53.4797  26
   1 -11   0 436.817 50.6998  23
   1 -11  -1 1844.19 89.5358  16
  -1 -11   1 1849.93 95.9165  15
   1 -11  -1 1699.42 96.9424  26
   1 -11  -1 1814.73 92.0524  23
   1 -11  -2 4950.34 168.244  16
  -1 -11   2 5257.37 181.483  15
  -1 -11   2 4975.41 176.438  23
   1 -11  -2 4986.09 171.749  23
  -1 -11   3 1911.24 100.527  15
  -1 -11   3 1808.71 96.1346  23
   1 -11  -3 1909.86 90.4184  23
   1 -11  -4 4959.15 179.974  15
  -1 -11   4 5537.77 186.256  15
   1 -11  -4 5067.02 181.401  26
  -1 -11   4 4844.72 178.687  23
  -1 -11   5 6064.56 202.920  15
   1 -11  -5 5936.70 199.907  15
   1 -11  -5 5663.51 196.532  26
  -1 -11   5 5974.92 202.353  23
  -1 -11   6 2750.95 121.762  23
   1 -11  -6 2581.57 127.334   4
  -1 -11   6 2616.16 119.857  15
   1 -11  -6 2698.66 117.799  15
   1 -11  -6 2792.50 119.498  26
  -1 -11   7 4337.64 161.782  23
   1 -11  -7 4380.90 168.790   4
   1 -11  -7 4340.63 154.971  26
  -1 -11   7 4218.27 161.581  15
   1 -11  -7 4046.82 153.105  15
  -1 -11   8 2812.59 121.695  15
   1 -11  -8 2727.18 113.884  15
  -1 -11   8 2868.52 124.671  23
   1 -11  -8 2740.42 127.361   4
   1 -11  -8 2750.90 114.176  26
  -1 -11   8 2666.22 114.132  20
  -1 -11   9 382.780 51.5986  23
   1 -11  -9 477.341 45.7650  26
  -1 -11   9 427.568 48.4777  20
   1 -11  -9 430.364 51.4666   4
   1 -11  -9 395.464 44.7027  15
   1 -11 -10 1014.25 59.9256  26
  -1 -11  10 1000.34 67.3047  20
   1 -11 -10 1012.81 71.9018   4
   1 -11 -10 1160.99 64.5087  15
  -1 -11  10 945.704 69.9081  23
   1 -11 -11 1397.85 69.8663  15
  -1 -11  11 1310.99 75.7117  20
   1 -11 -11 1503.14 84.7772   4
   1 -11 -12 755.427 48.7627  15
  -1 -11  12 886.749 59.8379  20
   1 -11 -12 840.329 62.3335   4
  -1 -11  13 4252.05 144.645  20
   1 -11 -13 4040.03 146.741   4
  -1 -11  13 4039.85 146.542  23
  -1 -11  14 4283.28 146.521  20
   1 -11 -14 4270.29 147.465   4
  -1 -11  14 4495.51 150.786  23
  -1 -11  15 720.823 49.8440  20
   1 -11 -15 695.607 49.2490   4
  -1 -11  15 789.197 52.3027  23
  -1 -11  16 2083.74 81.6712  20
  -1 -11  16 2078.54 83.4985  23
   2   0   0 1209.70 114.689   7
   2   0   0 1481.89 144.494   8
  -2   0   0 1711.18 152.198  27
  -2   0   0 1399.77 138.324  29
   2   0   1 63968.5 1576.62   7
   2   0  -1 63102.0 1571.69   7
   2   0  -1 62182.2 1626.06   8
   2   0   1 63695.1 1619.97   8
  -2   0  -1 58905.7 1610.12  27
  -2   0   1 59975.8 1617.81  27
  -2   0   1 60838.3 1609.40  29
  -2   0  -1 60706.1 1605.47  29
  -2   0  -2 27520.0 836.324  29
  -2   0   2 27573.7 841.639  29
  -2   0  -2 27919.8 849.685  27
   2   0  -2 29487.9 811.239   7
   2   0  -2 28851.0 862.620   8
   2   0   2 28307.2 842.616   8
  -2   0   2 28364.8 860.575  27
  -2   0   3 37457.8 1108.89  27
  -2   0  -3 39634.2 1099.04  29
   2   0  -3 38557.4 1118.11   8
  -2   0  -3 39307.9 1109.06  27
   2   0  -3 40468.1 1068.86   7
  -2   0   3 40524.1 1115.60  29
  -2   0  -4 4172.19 139.679   1
  -2   0   4 4681.30 265.068  27
  -2   0  -4 4983.93 264.404  27
   2   0  -4 5499.25 250.955   7
   2   0  -4 5005.31 275.972   8
  -2   0   4 4944.84 265.123  29
   2   0  -4 5279.62 264.421  30
  -2   0  -5 46549.6 1179.17   1
   2   0  -5 46657.3 1168.51   1
  -2   0  -5 51996.0 1346.06  27
   2   0  -5 54279.3 1312.07   7
   2   0  -5 51256.1 1373.71   8
  -2   0   5 50537.2 1347.07  29
   2   0  -5 52322.4 1328.82  30
   2   0  -6 54640.9 1361.90   1
  -2   0  -6 54005.1 1371.04   1
   2   0  -6 58748.0 1491.43  30
  -2   0  -6 55037.5 1496.68  27
   2   0  -6 60352.8 1479.23   7
   2   0  -6 55729.7 1539.25   8
  -2   0   6 57866.6 1519.61  29
   2   0  -7 17035.9 508.426   1
  -2   0  -7 17087.9 516.623   1
   2   0  -7 18262.4 595.664  30
  -2   0  -7 17172.9 603.507  27
  -2   0  -7 17214.7 614.318  28
   2   0  -7 16464.4 626.835   8
   2   0  -7 17980.7 584.402   7
   2   0   7 18279.8 596.739  32
  -2   0   7 18409.4 630.501  29
   2   0   8 153.516 68.2107  32
   2   0  -8 146.423 73.3239   7
  -2   0  -8 128.505 73.8212  28
  -2   0  -8 233.031 75.7031  27
  -2   0  -8 170.848 55.7080   5
  -2   0   8 282.173 85.2687  29
   2   0  -8 158.324 80.7616  30
   2   0  -8 135.875 46.0951   1
  -2   0  -8 289.446 64.0031   1
   2   0  -9 119105. 2834.50  30
   2   0   9 118282. 2837.03  32
  -2   0  -9 114672. 2739.84   5
  -2   0  -9 114911. 2876.26  28
  -2   0  -9 113937. 2864.73  27
  -2   0   9 114074. 2881.73  29
   2   0  -9 113789. 2768.21   1
  -2   0  -9 110561. 2773.65   1
  -2   0 -10 3225.07 239.393  28
  -2   0 -10 2935.78 220.976  27
  -2   0 -10 3173.47 161.887   5
   2   0 -10 3014.18 214.916  30
   2   0 -10 3031.27 190.830   1
  -2   0 -10 3227.49 200.936   1
   2   0  10 2866.26 208.086  32
  -2   0 -11 148290. 3710.36  28
  -2   0 -11 155795. 3713.17  27
   2   0 -11 152249. 3662.65  30
  -2   0 -11 149652. 3520.80   5
   2   0 -11 146441. 3630.01   1
  -2   0 -11 152076. 3649.12   1
   2   0  11 152818. 3661.98  32
   2   0  12 81.0917 67.1473  32
  -2   0 -12 121.552 39.1494   5
  -2   0 -12 60.1791 71.7862  27
  -2   0 -12 103.655 70.4914   1
   2   0 -12 59.6657 64.9810   1
  -2   0 -12 151.020 94.9222  28
   2   0 -12 249.655 92.8886  30
  -2   0 -13 1144.89 159.025  28
  -2   0 -13 1212.02 151.449  27
   2   0 -13 1209.75 146.879   6
   2   0 -13 997.132 139.220  30
   2   0 -13 936.146 127.569   1
  -2   0 -13 1190.39 144.216   1
   2   0  13 1047.35 129.007  32
  -2   0 -13 812.528 61.4771   5
   2   0 -14 17187.8 626.348   6
   2   0 -14 17093.3 619.438  30
   2   0 -14 16505.2 629.482   1
  -2   0 -14 16825.2 640.849   1
  -2   0 -14 17018.1 653.600  27
  -2   0 -14 16293.8 652.282  28
   2   0  14 16835.3 614.666  32
   2   0 -15 70170.9 1880.10   6
   2   0 -15 69416.0 1864.93  30
   2   0 -15 68543.6 1896.07   1
  -2   0 -15 70499.4 1915.14   1
   2   0  15 70328.7 1862.98  32
  -2   0  15 67265.2 1914.79  31
  -2   0 -15 69068.1 1925.11  28
  -2   0 -15 71926.6 1928.93  27
  -2   0 -16 8618.51 443.790  27
  -2   0 -16 8528.21 451.218  28
   2   0 -16 8522.25 423.182   6
   2   0 -16 8519.31 413.171  30
   2   0 -16 8170.99 434.929   1
  -2   0 -16 8469.24 446.519   1
  -2   0  16 8472.88 448.520  31
   2   0  16 8419.99 405.779  32
   2   0  16 8787.33 410.134  31
  -2   0 -17 38434.7 1205.16  27
  -2   0 -17 37709.2 1210.68  28
   2   0  17 37640.9 1138.56  31
   2   0 -17 38076.3 1172.08   6
   2   0 -17 37726.2 1147.06  30
  -2   0  17 36015.1 1194.85  31
   2   0  17 37473.4 1142.55  32
   2   0 -17 36634.1 1194.47   1
  -2   0 -17 37301.3 1213.95   1
   2   0 -18-16.9171 75.9186   1
  -2   0 -18 52.5306 83.0726   1
   2   0 -18 144.701 85.9047  30
   2   0 -18 73.7850 81.8986   6
  -2   0  18-17.9076 75.4886  29
   2   0  18 25.9119 67.6311  31
  -2   0  18 168.507 91.7002  31
  -2   0 -18 67.2201 91.4517  28
   2   0  18 66.5268 73.8440  32
  -2   0  19 34023.4 1186.97  31
   2   0  19 36600.6 1135.01  32
   2   0 -19 33897.7 1195.74   1
  -2   0 -19 37111.1 1231.56   1
  -2   0 -19 35764.5 1197.66  28
  -2   0  19 34456.0 933.728   3
   2   0 -19 36760.9 1140.01  30
   2   0 -19 37487.0 1178.43   6
   2   0  19 38863.6 1144.80  31
   2   0  20 627.660 120.736  32
   2   0 -20 644.346 149.396   1
  -2   0 -20 587.313 140.087   1
  -2   0 -20 519.447 139.110  28
  -2   0  20 606.303 74.9305   3
   2   0 -20 672.388 148.176  30
   2   0 -20 572.534 141.450   6
   2   0  20 717.555 125.717  31
  -2   0  20 597.737 144.415  31
   2   0 -21 982.795 165.135   6
   2   0  21 887.289 143.210  31
  -2   0  21 1055.10 180.341  31
  -2   0  21 846.327 78.0581  22
  -2   0 -21 931.924 171.576  28
  -2   0  21 889.945 90.8188   3
   2   0 -21 1043.54 185.659   1
  -2   0 -21 780.632 168.120   1
   2   0  21 961.646 149.986  32
   2   0 -21 1018.57 166.710  30
   2   0 -22 3060.05 285.587   6
   2   0  22 3391.18 274.109  31
  -2   0  22 2959.17 152.461  22
  -2   0 -22 3290.54 165.849   9
  -2   0 -22 3016.02 286.708  27
  -2   0 -22 3465.03 309.071  28
  -2   0  22 3276.56 175.342   3
   2   0 -22 3013.64 310.446   1
  -2   0 -22 3138.06 324.550   1
  -2   0  22 3015.17 293.567  31
   2   0  22 3373.67 273.232  32
   2   0 -22 2927.63 269.625  30
   2   0 -23 5294.50 384.778   6
   2   0  23 4637.24 332.647  31
  -2   0  23 5035.73 208.423  22
  -2   0 -23 4693.42 211.781   9
  -2   0 -23 5204.83 382.689  27
  -2   0 -23 4756.48 378.398  28
  -2   0  23 4786.79 224.939   3
   2   0 -23 4667.71 398.828   1
  -2   0 -23 4774.06 411.506   1
   2   0  23 5168.19 352.020  32
  -2   0  23 5336.20 396.777  31
   2   0 -23 5805.13 372.888  30
   2   0  24 292.493 99.3617  32
   2   0 -24 295.982 123.236   1
  -2   0 -24 283.974 131.989   1
   2   0 -24 440.630 144.614   6
   2   0 -24 428.504 130.788  30
  -2   0  24 380.452 74.7274   3
  -2   0 -24 131.267 98.4522  28
   2   0 -24 504.217 136.539  28
  -2   0  24 399.209 60.6367  22
  -2   0 -24 327.539 67.6268   9
   2   0  24 355.952 110.931  31
  -2   0  24 175.297 101.448  31
  -2   0 -24 249.501 115.619  27
   2   0  25 106.651 74.9228  32
   2   0 -25-51.4224 92.8051   1
  -2   0 -25 53.9650 97.3938   1
   2   0 -25 87.7282 95.4754   6
   2   0 -25-17.7650 104.116  30
  -2   0  25 57.7104 54.9504   3
  -2   0 -25 202.646 103.964  28
   2   0 -25 96.2810 98.2956  28
  -2   0  25 69.5036 45.2063  22
  -2   0 -25 68.2400 55.7010   9
   2   0  25-17.5646 71.5250  31
  -2   0  25-90.2938 109.866  31
  -2   0 -25-21.2854 65.5217  27
   2   0  26 11916.6 585.357  32
  -2   0  26 11545.8 634.242  31
  -2   0 -26 12470.6 651.969  28
  -2   0 -26 10434.6 597.883  27
   2   0 -26 11514.9 631.474   6
   2   0  26 11358.8 572.259  31
  -2   0  26 11221.5 398.257   3
  -2   0  26 11132.7 367.015  22
   2   0 -26 11991.8 592.463  30
  -2   0 -26 11201.4 385.954   9
   2   0 -26 11708.7 604.521  28
   2   0 -26 10432.5 655.347   1
  -2   0 -26 9492.50 643.244   1
   2   0  27 1407.47 202.017  32
  -2   0 -27 1288.20 214.516  28
  -2   0 -27 1655.39 227.502  27
   2   0 -27 1483.73 231.820   6
   2   0  27 1350.81 192.025  31
  -2   0  27 1705.72 134.108   3
  -2   0  27 1413.06 108.087  22
   2   0 -27 1820.09 238.880  30
  -2   0 -27 1623.18 128.369   9
   2   0 -27 1652.13 225.182  28
  -2   0 -27 2061.66 293.378   1
   2   0 -27 1100.00 220.584   1
   2   0 -28 192.991 120.562   6
   2   0  28 488.250 126.222  31
  -2   0 -28 271.741 71.5548   9
  -2   0  28 365.178 61.3621  22
   2   0  28 343.119 113.892  32
  -2   0 -28 259.603 123.422  28
   2   0 -28 345.972 127.469  28
   2   0 -28 343.667 133.274  30
  -2   0  28 414.258 78.3653   3
   2   0 -28 280.617 136.798   1
  -2   0 -28 591.920 179.502   1
   2   0 -29-28.2081 101.818   1
  -2   0 -29 29.9833 97.8936   1
   2   0 -29 73.8963 119.886   6
  -2   0  29 63.5950 43.5811  22
  -2   0  29-33.3071 62.7857   3
   2   0  29-19.2033 59.1135  32
  -2   0 -29 23.4456 84.6279  28
   2   0 -29 40.8349 80.1181  28
  -2   0 -29 69.1247 58.8332   9
   2   0  29 37.7344 64.9337  31
   2   0 -30 49.4295 80.6933   6
   2   0 -30-28.0632 86.3855   1
  -2   0 -30 119.703 121.860   1
  -2   0  30 13.1446 56.3232   3
   2   0  30 76.6522 80.7737  32
  -2   0 -30 115.214 100.312  28
   2   0 -30 20.2912 88.3335  28
   2   0  30-18.8889 71.2134  31
  -2   0 -30 44.0190 60.8310   9
  -2   0 -31 815.989 99.6901   9
  -2   0  31 717.957 95.9012   3
  -2   0 -31 536.643 150.812  28
   2   0 -31 702.245 162.683  28
   2   0  31 642.605 140.370  32
   2   0 -31 734.161 192.681   6
  -2   0 -31 805.513 105.773  12
   2   0 -31 277.632 139.331   1
  -2   0 -31 683.059 189.100   1
   2   0  31 767.642 147.755  31
  -2   0  32 7942.77 308.235   3
  -2   0 -32 7651.44 305.906   9
  -2   0 -32 8207.09 315.605  12
  -2   0  33 393.164 75.7894   3
  -2   0 -33 445.856 82.9595   9
  -2   0 -33 323.297 75.0758  12
  -2   0 -34 490.314 83.7380   9
   2   0 -34 468.869 87.2931  10
  -2   0 -34 503.124 83.5691  12
  -2   0  34 604.183 84.4962   3
   2   0 -35 203.547 66.7289  10
  -2   0 -35 262.572 66.1094  12
  -2   0  35 360.547 69.3011   3
   2   0 -36 3531.32 181.906  10
  -2   0 -36 3611.38 174.696  12
  -2   0  36 3693.02 172.720   3
  -2   0 -37 20.5899 42.9872  12
  -2   0  37 37.0337 44.5587   3
   2   0 -37-4.63346 45.9414  10
   2   0  37 11.3589 28.9931  22
  -2   0 -38 400.596 57.0733  12
  -2   0  38 289.958 51.6486   3
   2   0 -38 417.289 59.5919  10
   2   0  38 295.107 38.9730  22
   2   0  39 251.953 31.3292  22
  -2   0 -39 299.016 48.7254  12
   2   0  39 319.244 45.8971   3
  -2   0  39 356.603 49.8788   3
  -2   0 -40 143.539 34.7218  12
  -2   0  40 87.5504 31.9752   3
   2   0  40 117.050 32.6018   3
  -2   0 -41 179.767 27.7440  12
   2   0  41 254.799 30.9315   3
  -2   0  41 257.793 32.4756   3
  -2  -1 -41 241.570 27.1867  12
  -2   1  41 231.967 28.6296   3
   2  -1  41 232.065 28.5707   3
   2  -1  40 167.564 25.4194  22
  -2  -1 -40 164.803 32.8280  12
  -2   1  40 209.508 36.0025   3
   2   1 -39 977.668 77.6556  10
   2  -1  39 919.667 59.2787  22
  -2  -1 -39 1075.02 71.9731  12
  -2   1  39 977.621 69.6667   3
   2  -1  38 1007.37 69.7183  22
  -2  -1 -38 1067.60 81.9696  12
  -2   1  38 1103.46 81.1502   3
   2   1 -37 1241.28 104.696  10
   2  -1  37 1114.44 78.0860  22
  -2  -1 -37 1191.59 92.9453  12
  -2   1  37 1209.32 92.8486   3
   2   1 -36 3532.68 186.026  10
  -2  -1 -36 3516.22 170.024  12
  -2   1  36 3670.67 170.415   3
  -2  -1 -35 11638.4 380.132  12
  -2   1  35 11758.1 380.288   3
  -2  -1 -34 124.040 60.4837  12
  -2   1  34 107.479 57.3620   3
  -2  -1 -33 825.516 97.0032  12
  -2   1  33 880.626 97.5349   3
  -2  -1 -32 7776.31 309.245   9
  -2   1  32 7842.17 304.522   3
  -2  -1 -32 7619.48 305.663  12
  -2  -1 -31 7625.65 299.512  12
   2  -1  31 7081.78 245.220  25
   2  -1  31 6350.79 433.661  32
   2  -1  31 6209.27 414.085  31
   2   1 -31 6249.71 445.420  28
  -2  -1 -31 7496.06 298.273   9
  -2   1  31 7037.18 290.939   3
  -2  -1 -30 2391.05 159.132   9
   2  -1  30 2363.71 263.934  32
   2  -1  30 2560.22 259.913  31
  -2  -1 -30 2101.36 308.811   1
   2   1 -30 2084.05 296.607   1
  -2   1  30 2671.96 166.003   3
   2   1 -30 2531.75 286.068  28
  -2  -1 -30 2405.24 163.032  12
   2  -1  29 6711.80 232.863  18
   2   1 -29 6245.67 447.817  28
   2   1 -29 5989.46 501.821   1
  -2  -1 -29 6350.98 524.129   1
  -2  -1 -29 6454.41 278.179   9
   2  -1  29 7415.46 460.602  32
   2  -1  29 6042.73 410.101  31
  -2   1  29 6667.74 283.533   3
   2   1 -29 6373.85 477.496   6
  -2  -1 -29 6931.98 289.873  12
   2   1 -28 310.820 133.098   6
   2  -1  28 466.959 58.3813  18
  -2  -1 -28 497.474 165.819   1
   2   1 -28 455.187 155.166   1
  -2  -1 -28 448.158 88.0694   9
   2   1 -28 554.313 150.738  28
  -2   1  28 484.124 84.5215   3
   2  -1  28 570.428 139.133  32
   2   1 -28 661.726 155.703  30
  -2  -1 -28 407.320 86.3252  12
   2   1 -27 8770.06 553.736   6
   2   1 -27 8738.84 599.056   1
  -2  -1 -27 9100.36 618.959   1
  -2  -1 -27 9281.66 530.033  28
  -2   1  27 8959.46 343.416   3
   2  -1  27 8574.64 505.643  32
   2  -1  27 8879.25 290.791  18
   2   1 -27 8972.58 537.842  28
   2   1 -27 9167.99 515.490  30
  -2  -1 -27 9385.76 348.743  12
  -2   1  26 6.51304 48.6070   3
  -2  -1 -26 142.621 104.009  28
   2   1 -26 41.2762 84.0467  28
   2   1 -26 22.5186 94.9216   6
   2  -1  26 104.787 38.7271  18
   2   1 -26 108.534 114.372   1
  -2  -1 -26-55.6943 104.989   1
   2   1 -26 127.311 108.418  30
   2  -1  26-18.9510 85.0437  32
  -2   1  25 44.9604 88.2714  31
  -2   1  25 197.581 65.8858   3
  -2  -1 -25 100.090 89.8843  28
   2  -1  25 188.990 44.1460  18
  -2  -1 -25 160.161 112.560   1
   2   1 -25 52.3407 98.7161   1
   2  -1  25 55.3547 69.6394  32
   2   1 -25 302.938 129.025   6
   2   1 -25 159.019 110.511  30
  -2   1  24 2374.01 155.950   3
  -2  -1 -24 2326.66 253.095  28
   2  -1  24 2567.63 128.045  18
  -2  -1 -24 3102.57 330.591   1
   2   1 -24 2578.84 305.327   1
   2  -1  24 2689.96 259.573  32
  -2   1  24 2706.72 287.046  31
   2   1 -24 2728.12 285.129   6
   2   1 -24 2901.53 272.879  30
  -2   1  23 5267.56 234.052   3
  -2  -1 -23 5291.34 373.818  28
   2   1 -23 5404.20 389.623   6
   2  -1  23 5000.41 193.041  18
  -2  -1 -23 4713.61 408.930   1
   2   1 -23 4780.34 405.730   1
   2   1 -23 4685.21 342.874  30
   2  -1  23 5251.51 361.416  32
  -2   1  23 5523.55 405.984  31
   2   1 -22 678.203 148.582  30
   2  -1  22 800.801 146.192  32
  -2   1  22 810.575 161.404  31
  -2  -1 -22 676.148 125.678  27
  -2  -1 -22 713.304 141.718  28
   2  -1  22 691.464 66.3007  18
   2   1 -22 763.313 164.733   1
  -2  -1 -22 811.282 177.357   1
   2   1 -22 873.988 161.480   6
  -2   1  22 751.134 86.6599   3
   2   1 -21 1942.61 212.349  30
  -2   1  21 2002.13 131.493   3
   2  -1  21 2354.72 228.993  32
  -2   1  21 1861.92 225.827  31
  -2  -1 -21 2135.84 210.032  27
  -2  -1 -21 2205.13 230.519  28
  -2  -1 -21 2057.87 251.585   1
   2   1 -21 1897.46 239.305   1
   2  -1  21 1935.41 106.601  18
  -2  -1 -21 1838.35 122.440   9
   2   1 -21 2009.71 227.830   6
   2   1 -20 2384.67 244.075   6
  -2  -1 -20 1885.17 240.316   1
   2   1 -20 2246.30 252.412   1
  -2   1  20 2348.55 140.851   3
   2  -1  20 2459.57 228.845  32
  -2   1  20 2445.16 251.209  31
  -2  -1 -20 2444.10 238.020  28
  -2  -1 -20 2411.58 219.193  27
   2  -1  20 2095.04 111.582  18
  -2   1  20 2282.64 259.447  29
   2   1 -20 2788.30 244.123  30
  -2  -1 -20 2057.90 125.635   9
  -2  -1 -19 5489.31 391.057   1
   2   1 -19 5796.03 396.632   1
  -2  -1 -19 5749.71 222.130   9
  -2   1  19 5464.67 228.581   3
  -2   1  19 5129.68 364.729  31
   2  -1  19 5469.52 344.639  32
   2   1 -19 5873.51 357.806  30
   2   1 -19 6144.54 374.174   6
  -2  -1 -19 5871.09 368.020  28
  -2  -1 -19 5710.61 341.957  27
  -2   1  19 5965.99 409.512  29
   2  -1  18 10069.2 484.883  32
  -2   1  18 9903.86 512.168  31
   2   1 -18 10449.6 479.947  30
   2   1 -18 10981.6 503.641   6
  -2  -1 -18 10496.3 538.721   1
   2   1 -18 9975.90 518.081   1
  -2  -1 -18 10140.9 497.172  28
  -2  -1 -18 9765.80 464.354  27
  -2   1  18 10191.0 543.103  29
   2  -1  17 16220.7 647.485  32
  -2   1  17 15715.7 675.441  31
   2   1 -17 17395.4 650.289  30
   2   1 -17 18174.6 669.415   6
  -2  -1 -17 16287.8 696.361   1
  -2  -1 -17 16608.7 668.381  28
  -2  -1 -17 16984.7 637.354  27
  -2   1  17 17149.7 723.001  29
  -2   1  16 315.545 105.498  29
  -2   1  16 150.887 93.0143  31
  -2  -1 -16 213.234 76.4221  27
   2  -1  16 141.725 74.3504  32
   2   1 -16 166.859 82.1745  30
   2   1 -16 288.120 100.297   6
  -2  -1 -16 261.387 97.1473  28
  -2  -1 -16 247.010 92.1490   1
   2  -1  15 5644.61 325.741  32
   2   1 -15 5856.21 325.639   6
   2   1 -15 5922.73 326.542  30
  -2   1  15 5827.48 376.351  29
  -2  -1 -15 5519.38 345.173   1
  -2  -1 -15 5787.13 336.650  28
  -2  -1 -15 5376.86 304.562  27
  -2  -1 -14 17520.1 659.033  28
  -2  -1 -14 16962.0 619.638  27
   2  -1  14 18441.1 656.595  32
   2   1 -14 17756.4 638.347   6
   2   1 -14 18147.8 643.664  30
  -2  -1 -14 17716.2 519.229   5
  -2   1  14 17378.4 702.515  29
  -2  -1 -14 18572.9 682.743   1
  -2  -1 -13 20406.1 713.464  28
  -2  -1 -13 19683.6 672.339  27
   2  -1  13 19643.6 697.369  32
   2   1 -13 21132.7 691.884   6
   2   1 -13 21195.3 696.007  30
  -2  -1 -13 19511.2 580.705   5
  -2   1  13 19704.7 750.782  29
  -2  -1 -13 19811.8 707.830   1
  -2  -1 -12 238910. 5762.05  28
  -2  -1 -12 239180. 5713.50  27
   2  -1  12 244040. 5757.01  32
   2   1 -12 254538. 5732.45   6
  -2  -1 -12 242183. 5620.90   5
  -2   1  12 240381. 5839.54  29
   2   1 -12 241636. 5735.92  30
  -2  -1 -12 234723. 5746.84   1
   2  -1  11 2403.16 196.421  32
   2   1 -11 2752.05 206.762  30
  -2   1  11 2714.98 237.016  29
  -2  -1 -11 3092.30 212.402   1
  -2  -1 -11 2692.42 163.377   5
  -2  -1 -11 3093.73 226.128  28
  -2  -1 -11 2832.12 195.079  27
  -2   1  10 58064.4 1615.88  27
   2  -1  10 55721.0 1531.55  32
   2   1 -10 58526.6 1529.38  30
  -2   1  10 52348.8 1586.87  29
  -2  -1 -10 58831.3 1458.53   5
  -2  -1 -10 56808.8 1510.03   1
  -2  -1 -10 57745.7 1502.55  27
  -2  -1 -10 55903.7 1537.40  28
   2  -1   9 63477.7 1658.86  32
   2   1  -9 65091.5 1649.00  30
  -2   1   9 60609.4 1720.44  27
  -2  -1  -9 63062.8 1587.82   5
  -2  -1  -9 62265.1 1611.56   1
  -2  -1  -9 61286.8 1610.49  27
  -2  -1  -9 61154.5 1652.34  28
   2  -1   8 23976.3 762.073  32
   2   1  -8 25413.7 762.129  30
  -2  -1  -8 23384.2 708.869   1
  -2   1   8 23865.2 816.806  27
  -2  -1  -8 24339.9 717.628   5
  -2  -1  -8 24513.6 731.073  27
   2  -1   7 4076.21 238.496  32
  -2  -1  -7 3800.52 210.198   5
  -2   1   7 4305.29 274.935  27
   2   1  -7 3767.94 229.196  30
  -2  -1  -7 3861.54 195.557   1
  -2  -1  -7 3790.42 212.090  27
  -2  -1  -6 4577.79 237.004   5
  -2   1   6 4404.41 278.224  27
   2  -1   6 4923.61 259.791  32
  -2  -1  -6 4168.14 214.555  29
   2   1  -6 4579.19 250.407  30
  -2  -1  -6 4455.55 200.793   1
  -2  -1  -6 4488.52 228.530  27
   2   1  -5 71771.6 1775.66  30
   2   1  -5 74468.1 1723.22   7
   2   1  -5 67310.0 1770.66   8
  -2  -1  -5 64349.8 1654.93   1
  -2  -1  -5 66313.5 1706.73  29
  -2   1   5 68043.3 1830.27  27
  -2  -1  -5 69206.1 1751.59   5
  -2  -1  -5 70924.3 1737.52  27
  -2  -1  -4 28092.5 847.628  27
   2   1  -4 31956.6 895.794  30
  -2  -1  -4 28591.1 766.179   1
   2   1  -4 30557.5 882.482   8
   2   1  -4 32515.9 838.654   7
  -2  -1  -4 31459.5 839.165  29
   2   1  -3 87739.2 2087.09   8
  -2  -1  -3 85543.0 2035.50  29
  -2  -1  -3 89650.5 2067.22  27
  -2  -1  -2 147134. 3500.40  27
  -2  -1  -2 144138. 3473.50  29
   2  -1   2 140102. 3581.61   8
   2   1  -2 143138. 3505.89   8
  -2  -1  -1 40623.5 1098.08  27
  -2  -1  -1 39128.1 1072.27  29
  -2   1   1 39194.6 1169.88  29
   2   1  -1 40177.6 1092.96   8
   2  -1   1 42532.2 1189.19   8
   2   1  -1 42860.1 1062.46   7
  -2  -1   0 6763.47 297.169  27
  -2  -1   0 6996.63 286.713  29
  -2   1   0 7141.62 347.669  29
   2  -1   0 7160.16 354.406   8
   2   1   0 6702.14 287.730   8
   2  -1   0 7369.74 322.099   7
   2   1   0 7313.44 272.398   7
  -2  -1   1 39469.2 1100.87  27
  -2  -1   1 40853.7 1085.26  29
  -2   1  -1 39937.3 1174.60  29
   2  -1  -1 39805.9 1183.04   8
   2   1   1 38870.2 1067.89   8
   2   1   1 42188.9 1055.13   7
   2  -1  -1 42635.6 1128.33   7
   2   1   2 151826. 3446.46   7
   2  -1  -2 148773. 3520.72   7
  -2  -1   2 144403. 3482.09  29
  -2   1  -2 142578. 3567.73  29
  -2  -1   2 149115. 3510.69  27
   2  -1  -2 148450. 3597.36   8
  -2   1  -3 91432.6 2235.12  27
  -2  -1   3 89287.0 2164.79  27
   2  -1  -3 90639.4 2261.69   8
  -2  -1   3 90164.9 2146.56  29
   2  -1  -3 93508.2 2179.72   7
   2  -1  -4 31869.4 897.515   7
  -2   1  -4 30501.6 940.421  27
   2  -1  -4 32996.2 980.406   8
  -2  -1   4 30609.6 871.562  29
  -2  -1   4 31885.5 897.505  27
  -2   1  -5 68401.8 1830.74  27
   2  -1  -5 65761.8 1648.51   1
  -2  -1   5 71544.9 1766.78  29
   2  -1  -5 72369.5 1785.21   7
   2  -1  -5 69213.0 1864.75   8
   2   1   6 4660.08 244.407  32
  -2   1  -6 4479.12 284.781  27
   2  -1  -6 4606.24 198.024   1
  -2  -1   6 4773.41 252.715  29
   2  -1  -6 4406.62 292.233   8
   2  -1  -6 4486.75 256.869   7
   2   1   7 3930.63 225.059  32
  -2   1  -7 4166.23 271.487  27
   2  -1  -7 3779.42 190.489   1
  -2  -1   7 4005.43 238.174  29
   2  -1  -7 4351.99 249.843   7
   2  -1  -7 4008.84 280.302   8
   2   1   8 24551.6 739.879  32
  -2   1  -8 24685.3 829.544  27
   2  -1  -8 23486.4 697.642   1
  -2  -1   8 23829.8 761.829  29
   2  -1  -8 24063.5 767.752   7
   2  -1  -8 23312.4 835.392   8
   2   1   9 59596.4 1582.74  32
  -2   1  -9 62954.6 1694.31  27
   2  -1  -9 58091.8 1559.30   1
  -2  -1   9 63949.1 1638.21  29
   2  -1  -9 62144.2 1739.71   8
   2  -1  -9 60196.5 1627.90   7
   2   1  10 57069.6 1507.80  32
   2  -1 -10 56667.3 1502.69   1
  -2  -1  10 58652.1 1562.77  29
  -2   1 -10 55830.7 1602.69  27
   2  -1 -10 56845.6 1660.16   8
   2   1  11 2749.28 194.100  32
  -2  -1  11 2689.92 217.561  29
   2  -1 -11 2762.03 198.243   1
  -2   1 -11 2423.04 119.724   5
  -2   1 -11 2954.41 246.258  27
  -2   1 -12 236392. 5846.99  28
  -2   1 -12 251404. 5882.37  27
   2  -1 -12 239036. 5759.76   1
   2   1  12 241890. 5736.14  32
  -2  -1  12 248171. 5819.52  29
  -2   1 -13 19987.9 763.964  27
  -2   1 -13 20141.3 752.281  28
   2  -1 -13 19354.1 690.109   1
   2   1  13 19094.2 656.545  32
  -2  -1  13 20057.4 730.887  29
   2  -1 -14 16438.2 649.135   1
   2  -1 -14 19302.4 680.245   6
  -2   1 -14 18291.4 725.618  27
  -2   1 -14 17007.1 698.944  28
   2   1  14 17351.5 624.067  32
  -2  -1  14 18455.2 699.210  29
  -2   1 -15 5512.01 360.998  28
   2   1  15 5577.90 308.145  32
   2  -1 -15 5221.81 329.289   1
   2   1  15 5886.24 318.659  31
  -2  -1  15 5701.21 357.893  29
   2  -1 -15 6038.81 345.576   6
  -2   1 -16 100.987 89.8714  28
   2   1  16 235.020 77.9459  31
   2   1  16 261.644 81.3325  32
   2  -1 -16 273.306 108.381   6
   2  -1 -16 223.479 93.2735   1
   2   1  17 16323.1 629.286  32
   2  -1 -17 17361.3 682.556   6
   2  -1 -17 16295.4 696.852   1
   2   1  17 18095.4 654.848  31
  -2   1 -17 17572.0 732.208  28
   2   1  18 9961.34 459.071  32
   2  -1 -18 10440.1 506.727   6
  -2   1 -18 10835.6 553.317  28
   2   1  18 9721.47 458.729  31
   2  -1 -18 9613.08 510.566   1
  -2   1 -18 9926.48 525.689   1
  -2   1 -19 6205.48 413.382  28
  -2  -1  19 6127.56 240.882   3
   2   1  19 5864.43 340.122  32
   2  -1 -19 6110.71 383.542   6
  -2   1 -19 5503.21 218.904   9
   2  -1 -19 5479.09 390.374   1
  -2   1 -19 5373.66 389.691   1
   2   1  19 5979.22 350.973  31
  -2   1 -20 2850.39 285.999  28
   2   1  20 2262.30 217.963  31
  -2  -1  20 2645.48 149.344   3
   2   1  20 2115.09 208.548  32
   2  -1 -20 2564.21 255.586   6
  -2  -1  20 2219.06 130.673  22
  -2   1 -20 2204.59 129.521   9
   2  -1 -20 2131.59 246.100   1
  -2   1 -20 2229.23 256.568   1
  -2   1 -21 2126.97 253.736  28
   2   1  21 2334.09 227.255  31
  -2  -1  21 2037.00 134.855   3
   2   1  21 1952.79 202.818  32
   2  -1 -21 2201.11 244.151   6
  -2  -1  21 2092.86 128.794  22
  -2   1 -21 2142.86 129.685   9
   2  -1 -21 1799.90 234.100   1
  -2   1 -21 2168.13 263.579   1
  -2   1 -22 775.202 177.776  28
   2   1  22 754.417 139.783  31
  -2  -1  22 520.323 76.4903   3
   2   1  22 1012.85 150.647  32
   2  -1 -22 680.772 163.299   6
  -2  -1  22 693.008 78.0376  22
  -2   1 -22 687.173 81.2257   9
  -2   1 -22 519.258 150.541   1
   2  -1 -22 783.884 166.007   1
  -2   1 -23 5468.20 418.859  28
   2  -1 -23 4721.63 397.490   1
  -2   1 -23 5510.52 440.550   1
   2   1  23 5469.94 357.812  31
  -2  -1  23 4881.43 227.921   3
   2   1  23 4842.39 338.718  32
   2  -1 -23 4923.13 379.142   6
  -2  -1  23 5109.96 219.474  22
  -2   1 -23 4831.50 214.835   9
   2  -1 -24 3014.45 276.004  28
   2  -1 -24 2576.62 257.597  30
   2  -1 -24 2517.47 304.819   1
  -2   1 -24 2906.97 329.395   1
  -2  -1  24 2555.17 150.363  22
  -2   1 -24 2407.51 289.021  28
   2   1  24 2870.18 263.407  31
  -2  -1  24 2663.28 162.141   3
   2   1  24 2422.49 239.573  32
  -2   1 -24 2475.96 150.472   9
   2  -1 -24 2671.23 288.966   6
   2  -1 -25 284.398 122.397  30
   2  -1 -25 129.316 105.377   1
  -2   1 -25 55.3505 108.654   1
  -2   1 -25 98.6526 104.016  27
  -2  -1  25 134.188 51.3964  22
  -2   1 -25 220.529 122.255  28
   2  -1 -25 73.3189 93.6336  28
   2   1  25 193.233 99.4028  31
  -2  -1  25 234.659 67.7214   3
   2   1  25 237.777 94.3169  32
  -2   1 -25 146.196 58.8042   9
   2  -1 -25 133.521 113.650   6
   2  -1 -26 161.309 112.165   6
  -2   1 -26 200.826 112.651  28
   2  -1 -26 74.8826 91.1240  28
  -2   1 -26 28.7371 93.8337   1
   2  -1 -26 79.9671 112.361   1
   2   1  26 18.0785 70.9518  31
   2   1  26 52.4397 76.1058  32
  -2  -1  26 79.3724 48.2094  22
  -2   1 -26 34.7696 54.6343   9
  -2   1 -26 25.0605 72.1714  27
   2  -1 -26 54.9015 103.498  30
   2  -1 -27 8703.62 509.125  30
  -2   1 -27 9017.25 579.153  27
  -2   1 -27 9186.52 581.675  28
  -2   1 -27 8473.92 612.649   1
   2  -1 -27 7386.86 553.529   1
   2   1  27 8527.12 489.273  31
   2   1  27 8466.40 486.270  32
  -2  -1  27 8509.42 319.510  22
  -2   1 -27 9073.99 328.930   9
   2  -1 -27 8826.98 508.607  28
   2  -1 -27 9013.66 563.268   6
   2  -1 -28 560.090 163.675   6
  -2   1 -28 384.797 155.763  28
   2  -1 -28 669.328 154.671  28
   2  -1 -28 672.481 170.078   1
  -2   1 -28 272.251 158.201   1
   2   1  28 297.851 115.040  31
   2   1  28 343.999 108.385  32
  -2  -1  28 492.841 72.8497  22
  -2   1 -28 470.210 80.9711   9
  -2   1 -28 378.722 134.983  27
   2  -1 -28 380.723 140.865  30
  -2   1 -29 7322.87 558.680   1
   2  -1 -29 6678.95 515.171   1
  -2  -1  29 6742.91 262.735  22
   2   1  29 6306.69 416.193  32
  -2   1 -29 6501.55 273.231   9
   2  -1 -29 6782.03 488.440   6
   2   1  29 6404.23 420.035  31
  -2   1 -29 6994.21 499.460  28
   2  -1 -29 5747.20 406.502  28
  -2   1 -30 2312.70 322.220   1
   2  -1 -30 2340.77 302.024   1
   2   1  30 2273.08 240.128  32
   2  -1 -30 2274.40 255.037  28
  -2   1 -30 2518.52 160.641   9
   2  -1 -30 2598.97 304.802   6
  -2   1 -30 2519.24 297.686  28
  -2  -1  30 2443.12 145.149  22
   2   1  30 2081.84 238.055  31
   2   1  31 6549.15 429.411  31
  -2  -1  31 7121.80 269.061  22
  -2   1 -31 6994.08 495.378  28
   2  -1 -31 5957.34 419.438  28
   2  -1 -31 7419.85 310.383  10
  -2   1 -31 7115.15 285.288   9
   2  -1 -31 6956.64 496.254   6
  -2  -1  32 7702.50 278.998  22
   2  -1 -32 7429.09 319.711  10
  -2   1 -32 7946.10 302.048   9
  -2  -1  33 716.912 76.0588  22
   2  -1 -33 807.389 99.9296  10
  -2   1 -33 765.032 95.1814   9
  -2   1 -34 192.214 69.9502  12
  -2  -1  34 107.389 42.3067  22
   2  -1 -34 162.667 66.2937  10
  -2   1 -34 149.184 66.6931   9
   2  -1 -35 12343.5 393.770  10
  -2   1 -35 12369.0 386.993   9
  -2   1 -35 12163.6 389.779  12
   2   1  36 3162.27 131.583  22
   2  -1 -36 3282.24 165.766  10
  -2   1 -36 3540.20 170.000  12
   2   1  37 1011.88 63.8013  22
  -2   1 -37 1176.79 92.8533  12
  -2   1 -38 1029.34 82.7330  12
   2   1  38 1139.84 80.1225   3
  -2   1 -39 975.799 71.2884  12
   2   1  39 916.958 66.9118   3
  -2   1 -40 159.109 35.1738  12
   2   1  40 214.768 34.8579   3
  -2   1 -41 232.109 29.4064  12
  -2  -1  41 249.067 30.2112   3
   2   1  41 225.771 27.3068   3
   2   2 -40 594.633 52.2533  10
   2  -2  40 553.094 40.8320  22
  -2  -2 -40 563.899 43.5635  12
   2  -2  40 592.951 42.2047   3
  -2   2  40 627.446 43.8523   3
   2   2 -39 775.456 72.8658  10
   2  -2  39 814.970 55.4989  22
  -2  -2 -39 691.235 57.2788  12
   2  -2  39 670.477 52.2960   3
  -2   2  39 749.050 55.7548   3
   2   2 -38 807.833 78.1583  10
  -2   2  38 687.646 62.0815   3
   2  -2  38 660.011 57.5497   3
   2  -2  38 657.427 57.3994  22
  -2  -2 -38 628.960 62.3090  12
  -2   2  37 2633.24 127.363   3
   2  -2  37 2677.09 121.472   3
   2  -2  37 2376.74 116.620  22
  -2  -2 -37 2456.24 125.606  12
  -2   2  36 1923.81 116.091   3
   2  -2  36 2125.00 114.058  22
  -2  -2 -36 1934.68 118.030  12
  -2  -2 -35 2378.85 137.623  12
  -2   2  35 2293.81 133.733   3
  -2  -2 -34 10766.0 351.932  12
  -2   2  34 10858.3 349.919   3
   2  -2  33 1293.90 83.1855  18
  -2   2  33 1165.12 104.612   3
  -2  -2 -33 1301.78 113.366  12
   2  -2  33 1144.04 82.1233  25
   2  -2  32 5582.53 208.323  25
  -2   2  32 5537.10 239.758   3
   2  -2  32 5593.05 203.226  18
  -2  -2 -32 5446.66 243.751  12
   2  -2  31 4716.13 190.579  25
   2  -2  31 4580.77 183.174  18
  -2  -2 -31 4254.01 215.870  12
  -2   2  31 4629.19 218.734   3
  -2   2  30 7110.52 288.038   3
   2  -2  30 6954.55 433.018  31
   2  -2  30 7196.28 460.662  32
   2   2 -30 6470.92 526.264   1
  -2  -2 -30 6330.87 515.974   1
   2  -2  30 7237.87 250.478  18
  -2  -2 -30 6902.94 290.880  12
  -2   2  29 23368.7 688.164   3
   2  -2  29 23783.8 908.456  31
   2  -2  29 22268.3 920.446  32
   2   2 -29 21366.7 1042.41   1
  -2  -2 -29 22763.5 1065.64   1
   2  -2  29 24577.4 642.887  18
  -2  -2 -29 23914.3 692.513  12
  -2   2  28 22131.6 650.048   3
   2  -2  28 21565.8 858.833  31
   2   2 -28 21026.1 1007.68   1
  -2  -2 -28 22255.2 1028.98   1
   2  -2  28 20432.8 876.312  32
   2  -2  28 22251.4 601.273  18
  -2  -2 -28 21678.1 653.184  12
   2  -2  27 15013.9 436.980  18
  -2  -2 -27 14823.7 483.750  12
  -2  -2 -27 14960.7 481.271   9
   2  -2  27 13770.3 678.348  32
  -2   2  27 14446.1 477.911   3
   2  -2  27 14468.5 659.672  31
   2   2 -27 15056.9 681.886  30
   2   2 -27 13472.9 786.272   1
  -2  -2 -27 13917.5 790.212   1
   2   2 -27 14603.4 722.634  28
   2   2 -26 5498.16 414.990  28
   2   2 -26 5101.50 404.936   6
  -2   2  26 5153.81 239.122   3
   2  -2  26 5400.71 392.038  32
   2  -2  26 5122.51 363.985  31
   2   2 -26 5557.82 383.805  30
  -2  -2 -26 4991.51 235.974   9
  -2  -2 -26 5247.35 243.896  12
   2   2 -26 4649.00 435.906   1
  -2  -2 -26 5318.21 455.766   1
   2  -2  26 5283.78 208.831  18
  -2  -2 -25 1171.85 226.886   1
   2   2 -25 887.291 201.749   1
  -2  -2 -25 903.303 105.805  12
  -2  -2 -25 882.280 99.4381   9
   2  -2  25 1025.73 173.047  32
   2   2 -25 1111.34 188.740   6
  -2   2  25 1001.90 104.919   3
   2  -2  25 1021.46 166.717  31
   2   2 -25 784.529 156.774  30
   2   2 -25 945.079 189.690  28
   2  -2  25 951.013 82.9764  18
   2   2 -24 4409.09 366.017  28
  -2  -2 -24 4047.75 206.670  12
  -2  -2 -24 3951.46 198.949   9
   2  -2  24 4224.13 336.907  32
   2   2 -24 4336.90 354.233   6
  -2   2  24 3799.13 200.867   3
   2  -2  24 4602.64 328.447  31
   2   2 -24 4581.91 338.014  30
  -2  -2 -24 4123.84 393.559   1
   2   2 -24 3502.20 364.301   1
   2  -2  24 4284.64 182.053  18
   2   2 -23 4815.49 368.533  28
  -2  -2 -23 4227.37 212.058  12
  -2  -2 -23 4281.69 203.398   9
   2  -2  23 4502.24 342.573  32
   2   2 -23 4314.98 343.601   6
  -2   2  23 4132.98 203.913   3
   2  -2  23 3878.69 303.962  31
   2   2 -23 4338.32 332.486  30
  -2  -2 -23 3962.54 379.095   1
   2   2 -23 4294.99 387.922   1
   2  -2  23 4510.44 184.558  18
  -2   2  22 1163.59 104.349   3
   2  -2  22 1079.07 172.222  32
   2  -2  22 1027.71 82.1932  18
  -2  -2 -22 1029.19 103.332  12
  -2   2  22 1293.54 204.544  29
   2   2 -22 1243.93 181.935   6
  -2  -2 -22 1205.94 211.412   1
   2  -2  22 1122.47 159.236  31
  -2  -2 -22 1317.92 169.100  28
   2   2 -22 949.659 178.298  28
  -2  -2 -22 1040.56 83.5004  14
  -2  -2 -22 978.574 97.8692   9
   2   2 -22 1381.07 188.697  30
  -2  -2 -21 1178.08 103.009   9
   2  -2  21 1123.68 171.436  32
  -2   2  21 1205.18 199.218  29
   2   2 -21 1343.71 186.641   6
  -2  -2 -21 1169.84 210.622   1
   2  -2  21 1274.92 170.247  31
  -2  -2 -21 1174.34 160.471  28
   2   2 -21 1311.30 199.080  28
  -2  -2 -21 1187.37 86.8118  14
   2  -2  21 1200.88 88.9034  18
  -2   2  21 1241.54 105.044   3
   2   2 -21 1144.23 173.987  30
  -2  -2 -20 10353.4 347.784   9
   2  -2  20 11440.0 541.660  32
  -2   2  20 11210.7 594.992  29
   2   2 -20 11410.1 538.075   6
  -2  -2 -20 10684.2 594.272   1
   2  -2  20 10904.6 505.304  31
  -2  -2 -20 10688.7 495.966  28
  -2  -2 -20 10468.5 327.928  14
   2  -2  20 10340.3 328.051  18
  -2   2  20 10156.3 352.500   3
   2   2 -20 10709.2 507.199  30
  -2  -2 -19 2489.57 138.370   9
   2  -2  19 2866.82 254.423  32
  -2   2  19 2320.99 256.424  29
   2   2 -19 2750.05 245.122   6
  -2  -2 -19 2593.48 275.505   1
   2  -2  19 2625.89 227.761  31
  -2  -2 -19 2616.78 223.363  28
  -2  -2 -19 2395.43 126.165  14
   2   2 -19 2685.15 235.240  30
  -2   2  19 2640.03 146.818   3
   2  -2  19 2521.35 126.187  18
   2  -2  18 10496.3 323.654  18
  -2  -2 -18 10585.6 476.006  28
   2  -2  18 10650.5 479.950  31
   2   2 -18 11530.1 502.718  30
  -2  -2 -18 10946.4 568.238   1
  -2  -2 -18 10465.0 338.140   9
  -2   2  18 9902.65 342.510   3
   2   2 -18 11126.2 504.671   6
  -2   2  18 11155.3 576.880  29
   2  -2  18 10225.8 498.953  32
   2   2 -17 12272.5 531.112   6
   2  -2  17 11342.9 530.091  32
  -2   2  17 12693.6 613.564  29
  -2  -2 -17 12424.8 598.069   1
   2   2 -17 12274.1 524.460  30
   2  -2  17 12674.0 522.420  31
  -2  -2 -17 12270.2 514.946  28
   2   2 -16 11949.4 499.771   6
   2  -2  16 10628.7 503.081  32
  -2   2  16 12228.7 581.781  29
  -2  -2 -16 10955.1 476.291  28
   2  -2  16 11474.5 486.304  31
  -2  -2 -16 12128.5 569.357   1
   2   2 -16 11113.9 488.337  30
   2   2 -15 29447.9 937.847  30
  -2   2  15 29137.8 1041.43  29
  -2  -2 -15 29044.1 924.621  28
   2   2 -15 31299.3 946.692   6
  -2  -2 -15 29858.4 1013.65   1
   2  -2  15 30011.3 932.846  31
  -2   2  14 10929.0 543.123  29
   2   2 -14 10949.4 457.482   6
  -2  -2 -14 11215.8 417.876   5
   2  -2  14 11860.0 471.246  31
  -2  -2 -14 10972.9 515.536   1
   2   2 -14 10980.5 466.113  30
  -2  -2 -13 8841.10 431.821   1
  -2   2  13 7963.09 449.462  29
  -2  -2 -13 7479.01 297.766  27
   2   2 -13 9503.21 393.512   6
  -2  -2 -13 9308.33 362.015   5
   2   2 -13 8583.06 391.566  30
  -2  -2 -12 4735.72 301.284   1
   2   2 -12 5264.02 273.014   6
  -2   2  12 5317.15 352.931  29
  -2  -2 -12 4790.11 210.267  27
  -2  -2 -12 5362.05 263.911   5
   2   2 -12 5639.68 295.410  30
  -2   2  11 12130.3 549.958  27
  -2  -2 -11 11607.5 491.817   1
   2   2 -11 12127.1 448.997   6
  -2   2  11 11974.3 548.741  29
  -2  -2 -11 11320.4 372.573  27
  -2  -2 -11 13194.3 457.000   5
   2   2 -11 12525.8 475.662  30
   2   2 -10 22778.3 708.123  30
   2   2 -10 23314.9 679.230   6
  -2   2  10 23140.8 815.890  29
  -2  -2 -10 23778.2 694.225   5
  -2  -2 -10 21772.3 723.026   1
  -2  -2 -10 21257.3 590.022  27
  -2   2  10 22012.6 794.015  27
   2   2  -9 32806.4 912.939  30
  -2  -2  -9 28262.4 750.319  29
   2   2  -9 33026.3 876.039   6
  -2  -2  -9 33315.4 904.702   5
  -2  -2  -9 30016.5 911.052   1
  -2  -2  -9 29645.7 785.093  27
  -2   2   9 31947.1 1010.38  27
  -2   2   9 30712.4 1014.90  29
  -2   2   8 27750.9 927.882  29
  -2  -2  -8 29872.0 829.937   5
  -2  -2  -8 27017.4 818.122   1
  -2  -2  -8 28375.4 712.577  27
  -2   2   8 29920.2 939.830  27
   2   2  -8 28752.5 829.970  30
  -2  -2  -7 8848.48 257.497  29
  -2   2   7 10459.9 478.510  29
  -2  -2  -7 11265.3 417.213   5
  -2  -2  -7 9942.84 390.199   1
  -2  -2  -7 10530.5 315.580  27
  -2   2   7 11756.9 498.459  27
   2   2  -7 12110.1 426.373  30
  -2   2   6 8832.14 433.722  29
  -2  -2  -6 9399.24 375.032   5
   2   2  -6 9613.43 372.970  30
  -2   2   6 8497.80 419.868  27
  -2  -2  -6 9055.57 278.073  27
  -2  -2  -6 8559.20 340.398   1
  -2   2   5 3588.35 258.868  27
  -2  -2  -5 3193.45 148.311  27
  -2  -2  -5 2918.06 179.299   1
  -2  -2  -5 3148.26 107.092  29
  -2  -2  -5 3343.99 215.346   5
   2   2  -5 3570.71 215.114  30
  -2   2   5 3444.74 256.191  29
  -2  -2  -4 6804.01 245.002  27
  -2   2   4 7039.73 371.268  27
  -2  -2  -4 6240.11 272.004   1
   2   2  -4 6490.23 281.945   8
  -2  -2  -4 6758.01 198.803  29
  -2  -2  -4 6585.61 318.325   5
   2   2  -4 7215.77 318.064  30
  -2   2   4 6940.01 374.264  29
  -2   2   3 3708.11 267.680  27
  -2  -2  -3 4234.23 183.764  27
  -2   2   3 4111.61 281.520  29
   2   2  -3 4163.59 204.702   8
  -2  -2  -3 4109.82 243.329   5
   2   2  -3 4412.08 243.147  30
  -2  -2  -3 3968.89 145.038  29
  -2  -2  -3 4423.64 208.443   1
  -2   2   2 19912.6 735.159  29
  -2  -2  -2 20600.1 602.146   1
  -2  -2  -2 20351.0 539.648  29
   2   2  -2 21318.2 598.364   8
  -2  -2  -2 21227.0 687.050   5
  -2   2   2 20607.2 734.982  27
   2   2  -1 7557.65 264.404   8
   2  -2   1 7698.00 398.289   8
  -2   2   1 7024.29 374.830  27
  -2  -2  -1 7186.39 278.476   1
  -2  -2  -1 7342.37 245.748  29
   2  -2   1 8201.88 361.169   7
  -2  -2   0 32901.4 871.453  29
  -2   2   0 33533.1 1058.15  27
   2  -2   0 32812.2 1068.01   8
   2   2   0 34866.4 845.215   7
   2  -2   0 35916.5 1012.05   7
  -2  -2   1 7532.25 276.618  29
  -2   2  -1 8364.20 410.977  27
   2  -2  -1 7887.76 408.903   8
   2   2   1 8275.16 250.110   7
   2  -2  -1 7082.89 347.181   7
  -2  -2   2 21303.0 612.826  29
   2  -2  -2 21096.9 771.457   8
  -2   2  -2 20787.6 754.238  27
   2  -2  -2 20854.9 616.291   1
   2  -2  -2 20792.5 698.532   7
   2   2   2 22729.9 570.652   7
  -2  -2   2 20415.4 706.898   5
   2  -2  -3 4312.76 299.540   8
   2  -2  -3 4261.87 236.518  30
   2  -2  -3 3916.44 198.583   1
  -2  -2   3 4207.16 206.734  29
   2   2   3 4563.30 173.745   7
   2  -2  -3 4037.05 247.616   7
   2  -2  -4 7422.58 346.287   7
   2  -2  -4 6045.47 268.531   1
  -2  -2   4 6928.25 286.397  29
   2  -2  -4 7292.80 317.424  30
   2  -2  -4 7118.98 394.446   8
  -2   2  -5 2815.25 230.753  28
   2  -2  -5 3203.24 183.646   1
   2  -2  -5 3457.25 232.935   7
  -2  -2   5 3122.56 186.142  29
   2  -2  -5 3760.35 218.067  30
   2  -2  -5 3379.22 268.538   8
  -2   2  -6 8829.41 433.316  28
   2  -2  -6 9603.91 382.197  30
   2  -2  -6 9465.71 413.976   7
   2   2   6 9162.43 355.973  32
  -2  -2   6 9658.36 373.391  29
   2  -2  -6 8609.83 352.098   1
   2  -2  -6 9351.38 474.721   8
   2  -2  -7 11423.0 424.106   1
  -2  -2   7 12166.8 443.776  29
   2  -2  -7 11750.8 440.501  30
   2  -2  -7 11365.9 536.222   8
   2  -2  -7 11505.6 473.002   7
   2   2   7 10501.3 402.691  32
  -2   2  -7 10744.6 495.022  28
   2  -2  -8 26917.4 839.664   1
  -2  -2   8 30615.6 874.764  29
   2  -2  -8 29809.5 862.113  30
   2  -2  -8 28293.8 903.339   7
   2  -2  -8 28267.3 988.241   8
   2   2   8 28304.5 821.234  32
  -2   2  -8 27184.2 930.779  28
   2  -2  -9 29166.4 928.009   1
   2  -2  -9 32797.5 941.237  30
   2   2   9 30867.3 897.068  32
  -2   2  -9 31183.1 1027.69  28
   2  -2  -9 32355.4 990.031   7
   2  -2  -9 30744.3 1074.30   8
   2  -2 -10 22911.1 721.469  30
  -2   2 -10 21533.2 800.700  28
  -2   2 -10 21767.4 823.744  27
   2   2  10 22485.3 686.024  32
   2  -2 -10 21220.2 725.368   1
   2  -2 -10 22204.8 764.392   7
   2  -2 -10 23031.5 863.830   8
   2  -2 -11 12844.7 480.358  30
  -2   2 -11 11395.3 535.894  28
  -2   2 -11 11509.9 553.786  27
   2   2  11 11781.2 437.691  32
   2  -2 -11 11438.9 482.675   1
   2  -2 -11 12046.6 594.541   8
   2  -2 -12 5507.39 297.725  30
  -2   2 -12 5288.24 349.885  28
  -2   2 -12 5019.93 359.453  27
   2   2  12 5426.93 272.873  32
   2  -2 -12 5355.70 315.931   1
   2  -2 -12 5305.09 381.125   8
   2  -2 -13 9248.64 402.318  30
  -2   2 -13 8395.25 473.292  27
   2   2  13 8372.00 363.140  32
   2  -2 -13 8518.77 423.574   1
   2  -2 -13 8150.84 495.677   8
   2  -2 -14 11166.3 592.580   8
   2   2  14 10878.4 435.043  32
   2  -2 -14 10658.9 459.985  30
  -2   2 -14 10969.3 563.239  27
   2  -2 -14 10818.1 501.557   1
   2   2  14 10927.2 455.063  31
   2  -2 -15 28268.0 1108.25   8
   2  -2 -15 30066.1 987.819   6
   2   2  15 30281.3 909.171  32
   2  -2 -15 30850.1 952.025  30
  -2   2 -15 30049.3 1098.17  27
   2  -2 -15 28739.3 994.350   1
   2   2  15 29642.5 930.530  31
   2   2  16 11231.1 487.075  31
   2  -2 -16 11650.2 531.898   6
   2  -2 -16 11407.4 624.800   8
   2   2  16 11459.6 467.448  32
   2  -2 -16 11386.5 550.859   1
   2  -2 -16 12079.3 505.060  30
   2  -2 -17 13790.4 550.319  30
   2   2  17 12728.3 528.408  31
   2  -2 -17 11989.9 663.425   8
   2  -2 -17 12906.5 576.144   6
   2   2  17 12496.8 501.312  32
  -2  -2  17 12159.6 535.478   5
   2  -2 -17 11414.1 575.094   1
  -2  -2  18 10780.7 495.558   5
   2   2  18 11252.7 497.277  31
   2  -2 -18 10437.2 550.026   1
   2  -2 -18 10950.8 495.952  30
   2  -2 -18 11317.3 538.220   6
  -2  -2  18 10345.0 352.021  22
   2   2  18 11184.3 471.423  32
  -2   2 -18 10688.4 342.686   9
  -2  -2  18 10595.3 353.127   3
   2  -2 -19 2859.13 268.055   6
  -2  -2  19 2764.50 145.167  17
  -2  -2  19 2656.07 142.199  23
   2   2  19 2718.18 233.287  31
  -2  -2  19 2418.62 144.286  22
   2  -2 -19 2735.73 279.172   1
  -2   2 -19 2519.59 137.137   9
   2   2  19 2799.19 220.430  32
  -2  -2  19 2507.07 144.806   3
  -2  -2  19 2413.64 218.099   5
   2  -2 -19 2765.04 244.326  30
  -2   2 -20 10565.7 350.131   9
   2   2  20 11457.3 495.712  32
  -2  -2  20 11268.3 358.701  17
  -2  -2  20 10426.0 361.688  22
   2  -2 -20 10958.2 593.989   1
   2  -2 -20 11474.1 527.977  30
   2  -2 -20 10901.1 558.095   6
  -2  -2  20 10530.3 489.339   5
  -2  -2  20 11042.8 355.311  23
  -2  -2  20 10494.2 362.719   3
  -2   2 -20 11252.6 613.305  28
   2   2  20 10747.8 508.051  31
   2   2  21 1247.62 156.890  32
  -2   2 -21 1477.68 227.779  28
   2  -2 -21 1305.66 179.265  30
  -2   2 -21 1137.23 98.5233   9
   2   2  21 1069.81 159.625  31
   2  -2 -21 999.838 193.848   1
  -2  -2  21 1187.70 103.522  22
   2  -2 -21 1533.64 212.460   6
  -2  -2  21 1239.01 100.333  17
  -2  -2  21 1200.33 103.920   3
  -2  -2  22 1114.80 96.0926  17
   2  -2 -22 1194.29 120.715  10
   2   2  22 1248.78 162.382  32
  -2   2 -22 1293.35 215.035  28
   2  -2 -22 1204.37 180.399  30
  -2   2 -22 1256.50 103.827   9
   2   2  22 1002.88 157.661  31
   2  -2 -22 1215.10 206.772   1
  -2  -2  22 1138.29 102.102  22
   2  -2 -22 1145.10 198.586   6
  -2  -2  22 1288.29 109.371   3
  -2  -2  23 4357.36 197.599  17
   2  -2 -23 4475.85 230.870  10
   2   2  23 4439.17 306.395  32
  -2   2 -23 4873.31 412.102  28
   2  -2 -23 4316.57 326.445  30
  -2  -2  23 4058.52 204.635   3
   2   2  23 4129.01 313.242  31
   2  -2 -23 4202.93 379.267   1
  -2   2 -23 3820.28 384.159   1
  -2  -2  23 4255.30 205.852  22
   2  -2 -23 4435.16 366.089   6
  -2   2 -23 4456.11 203.154   9
  -2   2 -24 4376.67 202.548   9
   2   2  24 4362.79 327.801  31
  -2  -2  24 4219.48 209.972   3
  -2  -2  24 4427.32 198.165  17
   2  -2 -24 4177.49 228.948  10
   2   2  24 4447.25 310.397  32
   2  -2 -24 4387.00 337.344  30
   2  -2 -24 4113.21 357.072   6
  -2  -2  24 4240.78 206.999  22
  -2   2 -24 4688.62 425.101  27
  -2   2 -24 4478.83 400.100  28
   2  -2 -24 4146.43 325.632  28
   2  -2 -24 4356.42 396.445   1
  -2   2 -24 5013.68 436.723   1
  -2   2 -25 886.617 94.4129   9
   2   2  25 976.526 168.061  31
  -2  -2  25 1006.74 103.281   3
  -2  -2  25 949.737 90.7850  17
  -2  -2  25 1279.30 110.673  22
   2  -2 -25 1144.05 193.831  30
   2  -2 -25 1183.23 206.945   6
  -2   2 -25 1099.41 216.884  27
   2  -2 -25 894.090 197.502   1
  -2   2 -25 825.180 206.655   1
   2  -2 -25 1066.15 119.162  10
   2   2  25 922.648 148.142  32
  -2   2 -25 969.547 204.912  28
   2  -2 -25 872.739 159.639  28
  -2   2 -26 4890.14 225.420   9
  -2  -2  26 5314.58 238.746  22
   2   2  26 4644.88 352.117  31
  -2  -2  26 5321.00 240.929   3
   2   2  26 5244.26 351.684  32
   2  -2 -26 5661.15 377.227  28
  -2   2 -26 5817.41 484.052  27
  -2   2 -26 5163.47 440.227  28
   2  -2 -26 4868.44 437.829   1
  -2   2 -26 4714.83 452.043   1
   2  -2 -26 5669.60 266.997  10
   2  -2 -26 5701.34 391.484  30
   2  -2 -26 5600.82 431.790   6
  -2   2 -27 14895.4 471.721   9
  -2  -2  27 14046.3 469.716  22
   2   2  27 14980.7 649.901  32
   2  -2 -27 14315.2 675.465  30
   2  -2 -27 14832.1 665.449  28
  -2   2 -27 16122.4 811.285  28
  -2   2 -27 14533.9 791.180  27
  -2   2 -27 14202.9 819.545   1
   2  -2 -27 13614.8 772.569   1
   2  -2 -27 16197.4 517.526  10
   2   2  27 13533.1 653.042  31
  -2  -2  27 14904.1 480.358   3
   2  -2 -27 15606.3 764.058   6
  -2  -2  28 22513.1 650.290   3
   2  -2 -28 19654.6 825.009  28
  -2   2 -28 21943.6 994.889  28
  -2   2 -28 21883.9 1018.47  27
  -2   2 -28 21794.1 1055.94   1
   2  -2 -28 19347.1 967.168   1
   2  -2 -28 23234.7 682.447  10
  -2   2 -28 22769.3 643.006   9
   2  -2 -28 21828.0 1072.73   8
   2   2  28 20836.2 851.959  31
  -2  -2  28 21347.2 639.987  22
   2  -2 -28 22362.9 962.890   6
  -2  -2  29 24552.8 694.882   3
   2  -2 -29 21329.1 875.171  28
  -2   2 -29 25541.4 1071.85  28
  -2   2 -29 23062.3 1046.26  27
  -2   2 -29 24289.4 1115.70   1
   2  -2 -29 22791.9 1044.83   1
   2  -2 -29 25015.8 722.444  10
  -2   2 -29 24179.4 687.115   9
   2  -2 -29 24406.0 1141.98   8
   2   2  29 22404.5 901.589  31
  -2  -2  29 23539.2 683.522  22
   2  -2 -29 24107.1 1015.72   6
  -2  -2  30 7314.05 289.714   3
   2  -2 -30 6413.23 408.983  28
  -2   2 -30 6533.23 504.596  28
  -2   2 -30 6984.21 518.145  27
  -2   2 -30 7083.86 561.192   1
   2  -2 -30 6208.07 506.540   1
  -2   2 -30 7210.63 284.438   9
   2  -2 -30 7219.51 579.294   8
   2   2  30 7161.53 440.656  31
  -2  -2  30 7250.69 284.294  22
   2  -2 -30 7583.09 309.688  10
   2  -2 -30 6969.29 500.587   6
  -2   2 -31 4670.66 215.143   9
   2  -2 -31 4533.00 226.326  10
  -2  -2  31 4652.96 217.230   3
  -2  -2  31 4345.78 207.175  22
  -2   2 -31 4307.77 395.067  28
   2  -2 -31 4509.99 395.839   6
  -2   2 -32 5585.18 238.979   9
   2  -2 -32 6221.73 260.612  10
  -2  -2  32 5360.27 234.168  22
  -2  -2  32 5534.32 238.906   3
  -2   2 -33 1210.91 107.022   9
   2  -2 -33 1256.00 113.035  10
  -2  -2  33 1213.18 100.005  22
  -2  -2  33 1333.13 110.341   3
  -2  -2  34 10501.1 351.284   3
  -2   2 -34 11102.2 357.426   9
   2  -2 -34 10886.7 355.950  10
  -2  -2  34 10200.7 338.764  22
  -2  -2  34 10478.7 325.460  11
  -2  -2  35 2208.91 120.638  22
  -2  -2  35 2202.35 129.739   3
  -2   2 -35 2315.25 134.177   9
  -2  -2  36 2126.41 119.986   3
  -2  -2  36 1913.98 103.778  22
  -2   2 -36 2047.60 126.445  12
   2   2  37 2491.53 119.392   3
  -2  -2  37 2580.54 125.536   3
  -2  -2  37 2457.91 108.690  22
  -2   2 -37 2474.63 130.796  12
   2   2  38 670.065 58.5347   3
  -2  -2  38 638.305 59.9422   3
  -2   2 -38 570.027 62.9768  12
   2   2  39 710.576 53.6318   3
  -2  -2  39 691.445 55.7948   3
  -2   2 -39 764.255 62.6335  12
   2   2  40 613.548 41.6778   3
  -2  -2  40 639.396 44.2950   3
  -2   2 -40 667.622 49.6658  12
  -2  -3 -39 988.169 57.2536  12
   2  -3  39 1064.78 60.7537  22
  -2  -3 -38 3817.44 139.577  12
   2  -3  38 3938.44 141.150  22
  -2   3  38 3545.46 127.189   3
  -2  -3 -37 1409.74 88.0283  12
   2  -3  37 1659.42 90.0206  22
   2  -3  37 1391.23 77.7017   3
  -2   3  37 1491.67 82.9004   3
  -2  -3 -36 6760.64 233.684  12
   2  -3  36 6874.94 230.747  22
   2  -3  36 6635.82 219.100   3
  -2   3  36 6910.43 227.053   3
   2  -3  35 191.615 34.9891  18
  -2   3  35 202.705 49.1602   3
   2  -3  35 175.291 34.7050  25
  -2  -3 -35 233.095 54.1047  12
   2  -3  35 213.356 50.7456  22
   2  -3  34 126.311 36.3240  25
  -2  -3 -34-4.49392 48.2119  12
   2  -3  34 114.138 34.8090  18
  -2   3  34 104.007 44.6393   3
  -2  -3 -33 482.788 74.4169  12
   2  -3  33 542.246 59.3868  25
   2  -3  33 417.654 53.0001  18
  -2   3  33 385.845 63.2736   3
  -2  -3 -32 1431.95 116.509  12
  -2   3  32 1456.51 110.318   3
   2  -3  32 1446.26 98.0296  25
   2  -3  32 1408.78 94.1424  18
   2  -3  31 3239.90 155.824  25
  -2   3  31 3207.01 169.954   3
  -2  -3 -31 3151.33 175.910  12
   2  -3  31 3486.03 155.186  18
   2  -3  30 1711.23 107.937  18
  -2   3  30 1593.56 121.242   3
   2  -3  30 1846.39 117.378  25
   2   3 -30 1387.52 218.958  28
  -2  -3 -30 1538.84 125.552  12
  -2  -3 -29 1490.84 127.728  12
   2  -3  29 1725.71 111.177  18
   2   3 -29 1291.86 209.119  28
  -2  -3 -29 1846.25 271.505   1
   2   3 -29 1649.97 266.260   1
   2  -3  29 1866.34 120.514  25
   2  -3  29 1650.34 200.415  31
  -2   3  29 1668.45 126.058   3
   2   3 -28 961.154 220.827   1
  -2  -3 -28 988.514 216.404   1
  -2  -3 -28 1037.69 110.883  12
   2  -3  28 958.702 157.594  31
   2   3 -28 762.694 170.718  28
   2  -3  28 1029.36 88.0115  18
  -2   3  28 1170.67 107.530   3
   2   3 -27 1214.89 232.559   1
  -2  -3 -27 679.617 183.879   1
  -2  -3 -27 1045.47 109.003  12
   2  -3  27 734.560 145.974  31
   2   3 -27 1050.84 194.604  28
   2  -3  27 1163.70 93.8320  18
  -2   3  27 1203.19 108.195   3
  -2  -3 -26 1575.62 129.878   9
   2   3 -26 1249.17 233.665   1
  -2  -3 -26 1715.03 267.127   1
   2   3 -26 1482.22 224.524  28
   2  -3  26 1648.67 111.205  18
  -2  -3 -26 1550.89 127.738  12
   2  -3  26 1452.87 186.930  31
  -2   3  26 1269.55 113.673   3
  -2   3  25 8198.59 310.087   3
  -2  -3 -25 7019.73 539.464   1
   2   3 -25 7997.29 509.098  28
  -2  -3 -25 8455.18 319.288   9
   2  -3  25 7963.74 284.629  18
   2   3 -25 8665.29 474.215  30
  -2  -3 -25 8037.67 317.922  12
   2  -3  25 7496.64 440.384  31
  -2   3  24 16584.4 512.184   3
  -2  -3 -24 17123.3 852.219   1
   2   3 -24 17332.2 784.574  28
  -2  -3 -24 17037.1 519.179   9
   2  -3  24 16475.7 486.041  18
   2   3 -24 16243.3 697.753  30
  -2  -3 -24 16189.0 519.656  12
   2  -3  24 15837.2 684.044  31
  -2  -3 -23 14198.2 424.395  14
  -2   3  23 14569.0 463.164   3
  -2  -3 -23 14970.6 781.897   1
   2   3 -23 16730.6 740.266  28
  -2  -3 -23 14840.6 469.648   9
   2  -3  23 14883.9 441.962  18
   2   3 -23 14374.0 639.131  30
  -2  -3 -23 14495.2 473.383  12
   2  -3  23 14137.1 625.827  31
  -2  -3 -22 4506.93 189.555  14
  -2   3  22 4878.17 216.888   3
  -2  -3 -22 4962.82 420.511   1
   2   3 -22 4736.47 377.672  28
  -2   3  22 5241.53 408.243  29
  -2  -3 -22 4193.93 208.654   9
   2  -3  22 4845.81 200.001  18
   2   3 -22 4431.34 325.829  30
  -2  -3 -22 4968.53 226.534  12
   2  -3  22 5312.16 342.123  31
   2  -3  21 26943.2 935.492  31
  -2   3  21 26217.4 746.069   3
  -2  -3 -21 28212.4 1117.15   1
  -2   3  21 29259.8 1094.03  29
   2   3 -21 28660.2 1039.02  28
   2   3 -21 28146.7 980.038   6
   2  -3  21 26529.8 731.082  18
  -2  -3 -21 27561.5 754.055   9
   2   3 -21 27808.9 954.423  30
  -2  -3 -21 27663.5 721.375  14
  -2  -3 -21 27551.3 768.270  12
   2  -3  20 34071.4 886.277  18
  -2  -3 -20 34539.2 924.207  12
   2  -3  20 35360.7 1106.30  31
   2   3 -20 36809.0 1144.66   6
  -2   3  20 34782.1 1238.81  29
   2   3 -20 36960.5 1205.18  28
   2  -3  20 34489.8 1150.98  32
  -2   3  20 33435.6 905.709   3
  -2  -3 -20 36463.7 1291.46   1
  -2  -3 -20 33666.8 908.950   9
   2   3 -20 35232.9 1115.76  30
  -2  -3 -20 33986.9 879.026  14
   2  -3  19 34963.1 900.603  18
  -2   3  19 36625.4 1248.11  29
   2   3 -19 38249.6 1215.84  28
   2   3 -19 35147.1 1109.45  30
  -2   3  19 33860.0 915.986   3
  -2  -3 -19 35631.7 1267.50   1
  -2  -3 -19 34393.3 932.698  12
  -2  -3 -19 35309.3 894.635  14
   2  -3  19 37127.1 1168.65  32
  -2  -3 -19 34368.1 917.908   9
   2  -3  19 35185.5 1102.64  31
   2   3 -19 36654.9 1133.15   6
  -2   3  18 14464.8 692.143  29
   2   3 -18 15903.9 674.621  28
   2  -3  18 15175.5 596.232  31
   2  -3  18 14040.0 430.294  18
  -2   3  18 14303.4 444.962   3
  -2  -3 -18 14814.6 712.485   1
  -2  -3 -18 15200.8 431.276  14
   2  -3  18 15178.3 637.241  32
  -2  -3 -18 14914.1 446.497   9
   2   3 -18 15454.8 607.742   6
   2   3 -18 14690.6 596.186  30
  -2   3  17 2552.74 271.366  29
   2  -3  17 2604.10 215.998  31
   2  -3  17 2520.37 128.264  18
  -2   3  17 2359.32 134.810   3
   2   3 -17 2499.13 212.144   6
  -2  -3 -17 2567.64 133.281  14
   2  -3  17 2418.13 227.307  32
  -2  -3 -17 2822.83 283.789   1
  -2  -3 -17 2658.57 139.454   9
   2   3 -17 2840.73 233.227  30
   2   3 -16 28294.4 908.944  30
   2   3 -16 27987.1 889.758   6
  -2   3  16 28526.3 1046.81  29
   2  -3  16 28007.5 726.633  18
  -2  -3 -16 27898.4 1020.00   1
   2  -3  16 27033.9 934.296  32
   2  -3  16 27083.2 893.267  31
  -2   3  15 9445.98 517.832  29
   2  -3  15 9092.67 409.819  31
   2   3 -15 8992.22 413.243  30
  -2  -3 -15 9612.66 503.608   1
  -2  -3 -15 8493.44 261.781   2
   2  -3  15 9356.54 449.845  32
   2   3 -15 8844.31 396.895   6
  -2   3  14 1281.64 187.944  29
   2  -3  14 1563.72 156.089  31
   2   3 -14 1531.36 162.009  30
  -2  -3 -14 1518.55 194.390   1
  -2  -3 -14 1506.11 85.3353   2
   2  -3  14 1857.37 189.924  32
   2   3 -14 1467.88 146.846   6
  -2   3  13 48035.2 1494.15  29
   2  -3  13 48636.8 1337.78  31
   2   3 -13 47763.5 1343.36  30
  -2  -3 -13 47487.0 1452.45   1
  -2  -3 -13 47278.0 1160.08   2
  -2  -3 -13 51841.7 1364.10   5
   2   3 -13 48834.0 1309.75   6
   2  -3  13 48995.0 1399.11  32
   2  -3  12 38317.6 1145.07  32
  -2  -3 -12 36593.0 1184.43   1
   2   3 -12 38119.9 1050.69   6
  -2  -3 -12 41382.4 1125.22   5
   2   3 -12 37724.7 1092.79  30
  -2  -3 -12 37521.8 925.283   2
  -2   3  12 35627.2 1230.87  29
  -2   3  12 36307.5 1219.01  27
   2  -3  11 22420.8 771.113  32
  -2  -3 -11 23137.9 818.268   1
   2   3 -11 22914.7 685.988   6
  -2  -3 -11 25497.8 772.383   5
   2   3 -11 22369.7 730.674  30
  -2  -3 -11 22197.9 585.218   2
  -2   3  11 22198.0 859.362  29
  -2   3  11 23792.7 861.954  27
   2  -3  10 24057.4 800.095  32
  -2  -3 -10 23516.5 825.589   1
  -2  -3 -10 26399.4 804.166   5
   2   3 -10 24848.7 707.943   6
   2   3 -10 25166.9 768.588  30
  -2  -3 -10 23514.8 619.884   2
  -2   3  10 24706.4 900.643  29
  -2   3  10 24441.3 884.221  27
   2  -3   9 4570.40 275.685  32
  -2  -3  -9 4126.66 277.452   1
  -2  -3  -9 4787.53 272.328   5
   2   3  -9 4525.10 210.477   6
   2   3  -9 4148.46 242.858  30
  -2  -3  -9 4467.98 166.132   2
  -2   3   9 4807.22 335.738  29
  -2   3   9 4299.09 312.830  27
   2  -3   8 2322.53 188.880  32
  -2  -3  -8 2094.18 190.783   1
  -2   3   8 2129.16 223.280  29
  -2  -3  -8 2275.86 187.325   5
   2   3  -8 2030.74 127.484   6
   2   3  -8 1969.75 163.199  30
  -2   3   8 1976.07 208.358  27
  -2  -3  -8 1886.50 101.032   2
   2  -3   7 53031.8 1446.87  32
  -2  -3  -7 52325.3 1459.62   1
  -2   3   7 51197.4 1553.70  29
   2   3  -7 53596.9 1401.93  30
  -2  -3  -7 57277.6 1462.70   5
   2   3  -7 52290.7 1306.99   6
  -2   3   7 52288.7 1546.54  27
  -2  -3  -7 51713.5 1263.17   2
  -2   3   6 2844.55 250.172  27
  -2   3   6 2824.20 257.682  29
   2   3  -6 2758.31 189.603  30
  -2  -3  -6 3322.25 226.621   5
  -2  -3  -6 2582.35 201.454   1
   2   3  -6 2792.04 139.028   6
   2  -3   6 2975.96 211.554  32
  -2  -3  -6 2714.78 123.504   2
  -2  -3  -5 34863.9 891.325   2
  -2   3   5 35854.3 1149.34  27
  -2   3   5 36511.5 1169.13  29
  -2  -3  -5 38222.9 1080.66   5
  -2  -3  -5 36564.9 1061.04   1
   2   3  -5 36585.9 1019.27  30
   2  -3   5 36893.4 1064.08  32
   2   3  -5 36738.2 912.671   6
  -2  -3  -4 36718.3 897.956   2
  -2   3   4 35450.8 1158.81  27
  -2   3   4 35439.6 1160.54  29
  -2  -3  -4 38189.4 1086.04   5
  -2  -3  -4 36000.9 1055.83   1
   2   3  -4 37124.1 1026.83  30
   2   3  -4 33746.6 938.271   8
   2   3  -4 37664.4 911.216   6
   2  -3   4 37184.7 1066.29  32
  -2   3   3 8005.31 435.386  29
  -2  -3  -3 7992.52 354.480   1
  -2  -3  -3 7499.02 243.346   2
   2   3  -3 8042.87 339.630  30
   2  -3   3 8169.24 367.132  32
  -2  -3  -3 7800.79 371.859   5
  -2   3   3 7499.69 411.415  27
   2   3  -2 2606.43 183.485  30
  -2   3   2 2980.32 263.329  29
  -2   3   2 2646.96 236.146  27
  -2  -3  -2 2762.30 190.774   1
  -2   3   1 4177.26 309.198  29
  -2  -3  -1 4111.05 238.707   1
  -2   3   0 73777.2 2059.21  27
  -2  -3   0 75563.7 1777.25   2
  -2   3   0 73695.7 2075.29  29
   2  -3   0 77647.2 2095.99   8
  -2   3  -1 4782.75 324.103  27
  -2  -3   1 4533.77 282.044   5
  -2  -3   1 4550.02 165.409   2
   2  -3  -1 4420.02 250.246   1
   2  -3  -1 4422.01 323.246   8
  -2   3  -1 4491.79 315.944  29
  -2  -3   2 2751.59 120.733   2
   2  -3  -2 2659.08 188.768   1
  -2   3  -2 2553.06 239.270  27
   2  -3  -2 2551.87 176.206  30
  -2  -3   2 2785.61 220.497   5
   2  -3  -2 2507.68 241.072   8
  -2  -3   3 7687.93 242.863   2
   2  -3  -3 7061.02 338.995   1
   2  -3  -3 8326.45 336.230  30
  -2   3  -3 7630.58 427.854  27
   2  -3  -3 8139.99 452.217   8
  -2  -3   3 7800.27 387.882   5
  -2  -3   4 37602.5 1112.15   5
  -2  -3   4 36115.0 896.677   2
   2  -3  -4 34954.9 1049.27   1
   2  -3  -4 37395.4 1020.05  30
  -2   3  -4 37461.1 1187.86  27
   2   3   4 36875.4 977.462  32
   2  -3  -4 34554.6 1183.89   8
  -2  -3   5 34680.2 879.714   2
   2  -3  -5 37152.8 1008.54  30
  -2   3  -5 37005.3 1180.45  27
  -2   3  -5 35005.9 1119.54  28
   2   3   5 36603.0 961.311  32
   2  -3  -5 35209.0 1046.02   1
  -2  -3   5 37016.7 1102.16   5
  -2  -3   6 2891.45 125.607   2
  -2  -3   6 3054.79 233.544   5
   2  -3  -6 3085.21 194.207  30
  -2   3  -6 2816.58 245.026  28
  -2   3  -6 3073.90 271.884  27
   2   3   6 2734.33 160.441  32
   2  -3  -6 2815.12 209.285   1
  -2  -3   7 50662.5 1223.95   2
  -2  -3   7 50956.4 1457.45   5
   2  -3  -7 51934.1 1360.19  30
  -2   3  -7 50566.0 1497.92  28
  -2   3  -7 53050.5 1568.23  27
   2   3   7 50272.5 1299.11  32
   2  -3  -7 49684.4 1410.82   1
  -2  -3   8 2171.93 106.219   2
  -2  -3   8 1820.89 189.918   5
   2  -3  -8 2156.40 166.784  30
  -2   3  -8 2224.06 223.423  28
  -2   3  -8 2229.93 245.236  27
   2   3   8 2070.32 139.248  32
   2  -3  -8 2031.30 186.889   1
  -2  -3   9 4180.34 160.286   2
  -2  -3   9 4485.28 295.017   5
   2  -3  -9 4902.81 257.560  30
  -2   3  -9 4643.23 328.355  28
  -2   3  -9 4224.95 340.169  27
   2   3   9 4226.17 210.595  32
   2  -3  -9 4474.66 284.860   1
  -2  -3  10 24213.7 620.704   2
  -2  -3  10 24557.4 835.863   5
   2  -3 -10 24390.2 758.120  30
  -2   3 -10 24642.5 893.884  28
   2   3  10 23825.6 703.573  32
   2  -3 -10 23778.6 823.731   1
  -2  -3  11 23091.3 593.789   2
  -2  -3  11 23111.5 813.410   5
   2  -3 -11 23943.3 743.667  30
  -2   3 -11 22232.7 861.039  28
   2   3  11 22423.5 680.262  32
   2  -3 -11 22802.2 810.394   1
  -2  -3  12 36341.5 892.881   2
  -2  -3  12 35371.4 1121.66   5
   2  -3 -12 36557.0 1059.62  30
  -2   3 -12 36492.0 1210.75  28
   2   3  12 35909.7 996.482  32
   2  -3 -12 36322.5 1147.78   1
  -2  -3  13 46663.5 1388.69   5
  -2  -3  13 48007.2 1144.90   2
   2   3  13 48723.1 1327.66  31
   2  -3 -13 45968.1 1321.10  30
  -2   3 -13 46699.5 1480.56  28
   2   3  13 46401.4 1258.10  32
   2  -3 -13 46831.4 1426.57   1
  -2  -3  14 1439.35 175.003   5
   2  -3 -14 1585.55 165.359  30
  -2  -3  14 1411.67 83.7531   2
   2  -3 -14 1334.26 179.953   1
   2   3  14 1460.06 131.872  32
   2   3  14 1272.03 143.224  31
  -2   3 -14 1491.27 208.453  28
   2   3  15 8439.13 398.829  31
   2  -3 -15 8566.27 475.681   1
  -2   3 -15 8463.54 503.672  28
   2  -3 -15 8568.03 451.157   6
   2   3  15 8814.79 363.902  32
  -2  -3  15 8362.78 431.183   5
   2  -3 -15 8749.96 408.223  30
   2  -3 -16 27877.1 1007.77   1
   2  -3 -16 30204.6 988.436   6
  -2  -3  16 27892.4 745.463  17
   2   3  16 28429.6 838.940  32
  -2  -3  16 27517.2 928.157   5
   2  -3 -16 27267.9 894.353  30
  -2  -3  16 27565.9 740.062  23
  -2   3 -16 25917.5 1068.08  27
  -2   3 -16 28027.6 1051.75  28
   2   3  16 27462.5 891.664  31
  -2  -3  16 25678.6 741.532  22
  -2  -3  17 2669.71 145.211  23
  -2  -3  17 2572.71 147.531  22
  -2   3 -17 2593.64 141.937   9
  -2  -3  17 2652.05 147.773  25
  -2  -3  17 2431.24 139.216   3
   2  -3 -17 2543.23 251.056   6
  -2  -3  17 2629.16 146.958  17
   2   3  17 2815.75 197.174  32
  -2  -3  17 2484.56 223.356   5
   2   3  17 2497.71 213.784  31
   2  -3 -17 2678.02 164.726  10
  -2   3 -17 2255.17 277.537  27
  -2   3 -17 2130.32 264.123  28
   2  -3 -17 2532.43 265.857   1
   2  -3 -17 2807.44 232.968  30
  -2  -3  18 15190.9 455.396  23
  -2  -3  18 14470.9 460.150  22
  -2   3 -18 14642.0 441.807   9
  -2  -3  18 14293.0 446.523   3
  -2  -3  18 14049.2 451.141  25
  -2  -3  18 14993.9 449.424  20
   2  -3 -18 14636.0 776.521   8
   2  -3 -18 15208.6 667.760   6
  -2  -3  18 14655.7 455.187  17
   2   3  18 14529.6 540.602  32
  -2  -3  18 14056.4 594.075   5
   2   3  18 15372.1 603.204  31
   2  -3 -18 15853.5 489.628  10
  -2   3 -18 15474.8 782.518  27
  -2   3 -18 13814.6 707.382  28
   2  -3 -18 14752.0 701.412   1
   2  -3 -18 15635.7 612.178  30
  -2  -3  19 36702.4 935.353  23
  -2  -3  19 34881.1 943.849  22
  -2   3 -19 34158.3 916.062   9
  -2  -3  19 34063.1 926.563   3
  -2  -3  19 34496.9 933.865  25
  -2  -3  19 36546.7 929.513  20
   2  -3 -19 37140.5 1212.97   6
   2  -3 -19 36833.8 1379.92   8
  -2  -3  19 36591.7 939.674  17
   2   3  19 35180.4 1050.25  32
  -2  -3  19 35560.8 1114.73   5
   2   3  19 34996.9 1113.77  31
   2  -3 -19 34659.4 1251.38   1
   2  -3 -19 35691.5 969.975  10
   2  -3 -19 37390.3 1131.79  30
  -2   3 -19 35542.9 1329.66  27
  -2   3 -19 35570.0 1290.82  28
  -2  -3  20 34498.2 944.224  22
  -2   3 -20 34842.9 921.774   9
  -2  -3  20 34680.2 931.364   3
  -2  -3  20 36735.4 936.519  23
  -2  -3  20 35420.5 924.826  20
   2   3  20 36731.3 1138.02  31
   2  -3 -20 38212.6 1412.66   8
  -2  -3  20 34738.9 933.097  25
   2  -3 -20 36834.4 1140.65  30
   2  -3 -20 35318.5 1213.25   6
   2  -3 -20 36169.4 974.904  10
   2  -3 -20 34504.8 1268.88   1
  -2   3 -20 34478.4 1330.81  27
  -2   3 -20 34420.8 1293.63  28
  -2  -3  20 35421.8 938.021  17
  -2  -3  21 28010.6 768.912   3
   2  -3 -21 25737.3 1079.33   1
  -2  -3  21 26771.9 775.935  22
  -2   3 -21 27262.7 755.698   9
   2   3  21 27912.3 960.685  31
   2  -3 -21 28359.9 1207.32   8
  -2  -3  21 29260.4 769.346  23
   2  -3 -21 29742.1 978.242  30
   2  -3 -21 28235.9 1050.61   6
  -2   3 -21 28583.7 1179.64  27
   2  -3 -21 29337.0 811.381  10
  -2  -3  21 27407.9 766.374  25
  -2  -3  21 28288.2 772.273  17
  -2  -3  22 4522.87 213.660   3
   2  -3 -22 5009.90 417.643   1
  -2  -3  22 4666.99 223.948  22
  -2   3 -22 4569.16 208.914   9
   2   3  22 5368.50 344.971  31
   2  -3 -22 4895.68 454.418   8
   2  -3 -22 5021.50 388.469   6
   2  -3 -22 4942.75 242.473  10
   2  -3 -22 4776.11 335.948  30
  -2   3 -22 5022.68 445.288  27
  -2  -3  22 4870.46 212.956  23
  -2  -3  22 4619.12 212.252  25
  -2  -3  22 4819.49 217.687  17
  -2  -3  23 14658.2 451.383  23
  -2  -3  23 14785.3 475.835  22
  -2  -3  23 14200.8 459.085   3
   2  -3 -23 14217.2 754.308   1
  -2   3 -23 14086.7 450.878   9
   2   3  23 14292.3 631.481  31
   2  -3 -23 13104.7 793.068   8
   2  -3 -23 14064.8 704.241   6
  -2   3 -23 14267.8 794.616  27
  -2  -3  23 15087.1 465.272  17
  -2  -3  23 14799.8 457.346  25
   2  -3 -23 15087.5 495.950  10
   2  -3 -23 14592.2 643.444  30
   2  -3 -23 14250.4 615.475  28
  -2  -3  24 16144.8 511.715   3
   2  -3 -24 16703.7 903.517   8
   2  -3 -24 15698.3 815.425   1
  -2   3 -24 16675.3 505.526   9
  -2  -3  24 16951.6 512.859  17
  -2   3 -24 17536.3 893.541  27
   2  -3 -24 16803.9 704.604  30
   2   3  24 16915.6 703.998  31
  -2  -3  24 16126.0 522.795  22
  -2  -3  24 16657.8 503.198  25
   2  -3 -24 17079.8 546.594  10
   2  -3 -24 16938.2 790.527   6
   2  -3 -24 16844.4 680.442  28
  -2  -3  25 8003.07 308.758   3
   2  -3 -25 8034.00 614.449   8
   2  -3 -25 7311.66 532.370   1
  -2   3 -25 8729.04 308.553   9
  -2  -3  25 8344.76 308.245  17
  -2   3 -25 8774.51 612.578  27
   2  -3 -25 8320.09 466.253  30
   2   3  25 8285.66 464.992  31
  -2  -3  25 7726.24 294.105  25
   2  -3 -25 8938.06 342.580  10
  -2  -3  25 8234.10 322.252  22
   2  -3 -25 7407.58 427.298  28
   2  -3 -25 8732.15 541.780   6
  -2   3 -26 1437.70 119.831   9
   2  -3 -26 1307.72 265.940   8
  -2   3 -26 1128.49 228.650   1
   2  -3 -26 1518.29 247.329   1
  -2  -3  26 1399.38 111.859  17
  -2   3 -26 1529.97 257.136  27
   2  -3 -26 1597.82 235.319   6
  -2  -3  26 1288.44 113.571   3
  -2  -3  26 1649.05 113.171  25
  -2  -3  26 1644.99 129.025  22
   2   3  26 1298.01 182.286  31
   2  -3 -26 1471.46 130.911  10
   2  -3 -26 1687.97 191.584  28
  -2   3 -27 1021.04 102.649   9
   2  -3 -27 1309.94 253.373   8
  -2   3 -27 1450.65 258.218   1
   2  -3 -27 1252.08 225.176   1
   2  -3 -27 1071.59 200.783   6
  -2  -3  27 1067.79 110.250  22
  -2   3 -27 1202.10 225.103  28
   2  -3 -27 1227.36 120.224  10
  -2  -3  27 1287.66 111.009   3
  -2  -3  27 1113.18 100.859  17
   2   3  27 1190.19 173.021  31
  -2   3 -27 1376.18 249.342  27
  -2   3 -28 1293.54 112.423   9
   2  -3 -28 1040.49 233.435   8
  -2   3 -28 1245.63 237.490   1
   2  -3 -28 759.365 212.309   1
   2  -3 -28 957.667 193.153   6
  -2  -3  28 969.511 102.894  22
  -2   3 -28 1499.52 250.503  28
   2  -3 -28 1130.03 114.835  10
  -2  -3  28 1117.06 104.584   3
  -2  -3  28 1241.83 99.6422  17
   2   3  28 1019.17 164.785  31
  -2   3 -28 1183.52 242.307  27
  -2   3 -29 1793.31 126.755   9
   2  -3 -29 1662.49 287.301   8
   2  -3 -29 1412.13 235.035   1
  -2   3 -29 1538.42 267.361   1
  -2  -3  29 1815.33 134.174  22
  -2   3 -29 1616.96 257.625  28
  -2  -3  29 1503.88 119.928   3
   2   3  29 1422.24 188.445  31
   2  -3 -29 1924.45 140.467  10
  -2   3 -29 1591.89 258.680  27
   2  -3 -29 1463.00 235.056   6
  -2  -3  29 1723.18 113.751  17
  -2  -3  30 1667.66 121.729   3
   2  -3 -30 1710.58 129.057  10
  -2   3 -30 1280.70 229.811  28
   2  -3 -30 1658.57 244.731   6
  -2   3 -30 1643.00 121.983   9
  -2  -3  30 1667.23 128.935  22
  -2   3 -31 3203.35 166.904   9
   2  -3 -31 3209.35 171.659  10
  -2  -3  31 3073.65 165.229   3
  -2  -3  31 3073.56 170.315  22
  -2   3 -32 1461.72 110.218   9
   2  -3 -32 1293.51 104.027  10
  -2  -3  32 1251.02 103.472   3
  -2  -3  32 1483.26 112.610  22
  -2  -3  33 379.502 64.6055   3
  -2   3 -33 441.285 70.6212   9
  -2  -3  33 435.490 71.0698  22
  -2   3 -34 102.865 50.6865   9
  -2  -3  34 31.8824 37.5945  11
  -2  -3  34 77.8944 44.8674   3
  -2  -3  34 93.0122 46.5115  22
  -2   3 -35 175.982 50.8529   9
  -2  -3  35 209.473 48.7383  22
  -2  -3  35 247.701 46.5556  11
  -2  -3  35 207.348 48.2366   3
  -2  -3  36 6292.31 204.022  11
  -2  -3  36 6858.40 224.704  22
  -2  -3  36 6755.86 220.691   3
   2   3  36 6698.79 214.679   3
  -2   3 -37 1505.31 94.9020  12
  -2  -3  37 1410.63 79.8080  22
  -2  -3  37 1431.47 80.0682   3
   2   3  37 1334.90 74.9622   3
   2   3  38 3262.10 107.700   3
  -2   3 -38 3908.23 136.373  12
  -2   3 -39 964.964 62.1568  12
  -2  -4 -38 230.783 28.9707  12
   2  -4  38 226.142 32.2408  22
  -2  -4 -37 554.349 49.7517  12
   2  -4  37 647.139 53.4094  22
   2  -4  36 273.106 31.8978  25
  -2  -4 -36 297.471 46.7109  12
  -2  -4 -35 277.518 50.1712  12
   2  -4  35 281.401 37.7607  25
  -2  -4 -35 226.371 45.3475   4
  -2   4  35 259.246 37.9656   3
  -2   4  34 1409.90 81.9957   3
   2  -4  34 1425.50 84.0837  25
  -2  -4 -34 1338.73 95.3812  12
   2  -4  34 1459.28 83.9892  18
  -2  -4 -34 1436.81 99.1377   4
  -2   4  33 1545.04 94.4673   3
   2  -4  33 1377.43 90.2372  25
  -2  -4 -33 1358.61 101.744  12
  -2  -4 -33 1400.14 103.879   4
   2  -4  33 1594.13 93.4399  18
   2  -4  32 103.475 41.5720  25
  -2   4  32 79.0122 40.1955   3
   2  -4  32 120.627 41.9847  18
  -2  -4 -32 158.524 55.4074  12
   2  -4  31 1306.46 96.2634  25
  -2   4  31 1459.39 99.3762   3
   2  -4  31 1412.52 95.2451  18
  -2  -4 -31 1326.08 110.182  12
   2  -4  30 2289.86 129.798  25
  -2  -4 -30 1917.10 136.153  12
  -2   4  30 2136.50 125.864   3
   2  -4  30 2232.80 125.366  18
  -2   4  29 1147.16 95.7499   3
   2  -4  29 1312.01 99.3560  18
  -2  -4 -29 1028.86 104.980  12
   2  -4  29 1146.02 97.6652  25
  -2   4  28 4715.95 203.667   3
   2  -4  28 4679.62 205.611  25
   2   4 -28 4556.47 382.910  28
   2  -4  28 3752.19 326.024  32
  -2  -4 -28 4314.50 214.236  12
   2  -4  28 4473.05 193.488  18
   2  -4  27 4331.46 190.462  18
  -2  -4 -27 4066.70 407.342   1
   2   4 -27 4285.03 417.600   1
  -2   4  27 4309.86 196.248   3
   2  -4  27 4329.35 198.538  25
   2   4 -27 3930.50 357.549  28
   2  -4  27 3818.83 293.734  31
   2  -4  27 4139.31 336.752  32
  -2  -4 -27 4218.15 211.526  12
   2  -4  26 1994.57 127.065  18
  -2  -4 -26 1960.71 141.727  12
  -2   4  26 1913.52 128.043   3
  -2  -4 -26 2037.59 286.653   1
   2  -4  26 1782.22 199.784  31
   2  -4  26 1646.43 214.869  32
   2   4 -26 2141.10 267.228  28
   2  -4  25 6466.89 248.348  18
  -2  -4 -25 6162.58 271.090  12
  -2   4  25 6489.81 254.961   3
  -2  -4 -25 6757.38 515.127   1
   2  -4  25 5894.42 370.389  31
   2  -4  25 5987.93 412.425  32
   2   4 -25 7043.16 475.582  28
   2   4 -24 6944.10 476.927  28
  -2  -4 -24 6749.70 246.033  14
  -2   4  24 7160.99 272.504   3
  -2  -4 -24 7151.30 533.951   1
   2  -4  24 6388.44 390.945  31
  -2  -4 -24 7179.34 293.702  12
   2  -4  24 7313.26 266.631  18
   2  -4  24 6511.69 425.824  32
   2   4 -23 21508.5 890.550  28
  -2  -4 -23 20094.4 563.777  14
   2  -4  23 21105.0 584.717  18
  -2  -4 -23 20288.5 614.649  12
  -2   4  23 20222.6 587.856   3
  -2  -4 -23 20470.8 960.940   1
   2  -4  23 21134.9 841.876  32
   2  -4  23 19101.0 749.919  31
   2  -4  22 2394.49 250.902  32
  -2  -4 -22 2826.97 169.414  12
   2   4 -22 2754.45 292.889  28
  -2   4  22 2686.37 299.031  29
   2  -4  22 2685.20 147.382  18
  -2   4  22 2576.35 148.158   3
  -2  -4 -22 2778.78 326.907   1
  -2  -4 -22 2704.32 142.419  14
   2   4 -22 2676.41 245.070  30
   2  -4  22 3055.26 248.527  31
   2  -4  21 3697.84 306.039  32
  -2  -4 -21 3584.11 194.260  12
   2   4 -21 3111.80 314.836  28
  -2   4  21 3650.02 343.508  29
   2  -4  21 3701.78 171.702  18
  -2   4  21 3673.96 177.441   3
  -2  -4 -21 3018.19 341.142   1
  -2  -4 -21 3697.81 167.452  14
   2   4 -21 3636.40 276.245  30
   2  -4  21 3133.93 255.312  31
   2  -4  20 26337.3 946.423  32
  -2  -4 -20 26096.3 728.707  12
   2   4 -20 27267.7 994.312  28
  -2   4  20 23290.4 1018.06  29
   2  -4  20 24930.4 687.747  18
  -2   4  20 24380.2 692.010   3
  -2  -4 -20 27860.5 1097.98   1
   2   4 -20 26682.6 888.773  30
  -2  -4 -20 25500.5 683.733  14
   2  -4  20 25137.3 866.098  31
  -2  -4 -19 12405.9 380.929  14
   2   4 -19 11885.5 525.864  30
   2  -4  19 12387.5 527.695  31
  -2  -4 -19 11442.4 659.614   1
  -2  -4 -19 12392.7 415.875  12
   2  -4  19 11897.1 381.786  18
   2   4 -19 13359.4 623.444  28
  -2   4  19 12677.1 653.425  29
   2  -4  19 12073.3 578.815  32
  -2  -4 -18 25340.5 680.335  14
   2   4 -18 25940.4 858.411  30
   2  -4  18 25241.2 846.839  31
  -2  -4 -18 25585.6 1043.91   1
  -2  -4 -18 25396.1 658.470  21
  -2  -4 -18 24857.0 714.470  12
   2  -4  18 25440.3 683.737  18
  -2   4  18 23732.6 982.897  29
   2   4 -18 25301.0 945.261  28
   2  -4  18 25373.8 911.484  32
   2  -4  17 19272.0 696.004  31
   2  -4  17 20248.6 773.272  32
  -2  -4 -17 19204.3 580.585  12
   2   4 -17 20346.6 793.924  28
  -2   4  17 20865.9 863.358  29
  -2  -4 -17 18894.4 559.709   9
  -2  -4 -17 20268.3 877.181   1
   2   4 -17 19731.2 706.560  30
  -2  -4 -17 19456.2 552.377  14
  -2  -4 -17 20421.7 535.763  21
   2  -4  17 20108.7 554.934  18
   2  -4  16 23724.7 785.754  31
   2  -4  16 23544.4 637.201  18
  -2   4  16 22956.8 938.070  29
   2   4 -16 25065.7 882.723  28
  -2  -4 -16 24014.1 621.348  21
  -2  -4 -16 22847.6 611.183   2
   2   4 -16 23881.0 791.707  30
  -2  -4 -16 23271.4 956.082   1
  -2  -4 -16 22485.6 641.619   9
   2  -4  16 23894.9 858.651  32
  -2  -4 -16 24692.0 643.597  14
  -2  -4 -15 18464.5 808.666   1
   2  -4  15 19067.1 654.688  31
   2  -4  15 19116.3 717.085  32
  -2  -4 -15 17499.9 496.346  21
  -2  -4 -15 18990.0 498.549   2
  -2   4  15 18729.1 806.506  29
   2   4 -15 18026.4 715.555  28
   2   4 -15 18744.2 655.719  30
  -2  -4 -15 18091.3 517.251  14
  -2  -4 -14 1939.21 237.836   1
   2  -4  14 2010.43 172.425  31
   2  -4  14 2110.86 207.924  32
  -2  -4 -14 2048.31 112.703  21
   2   4 -14 1930.27 178.558  30
  -2  -4 -14 1929.15 117.361  14
  -2   4  14 2035.63 238.232  29
   2   4 -14 2044.10 208.785  28
  -2  -4 -14 1991.22 106.839   2
   2  -4  13 54563.3 1547.31  32
  -2  -4 -13 54447.3 1327.90  14
  -2  -4 -13 52739.7 1305.59   2
   2   4 -13 54667.3 1472.17  30
  -2   4  13 56122.3 1690.40  29
   2   4 -13 55358.0 1557.72  28
   2  -4  13 54395.8 1463.99  31
  -2  -4 -13 53666.8 1650.83   1
  -2  -4 -12 5542.06 373.259   1
  -2   4  12 5669.25 378.820  27
   2  -4  12 5331.04 317.221  32
  -2  -4 -12 4785.19 211.100  12
   2   4 -12 4897.31 273.121  30
   2  -4  12 4990.64 268.760  31
  -2  -4 -12 5228.81 191.469   2
  -2   4  12 4613.91 360.967  29
   2   4 -12 4961.51 311.099  28
  -2  -4 -12 5836.87 337.234   5
   2   4 -11 10776.5 426.270  30
   2  -4  11 10120.4 412.428  31
   2  -4  11 10520.1 472.248  32
  -2  -4 -11 10063.1 523.840   1
  -2  -4 -11 10770.3 322.077   2
  -2   4  11 9852.96 544.025  29
  -2   4  11 10630.2 546.661  27
  -2  -4 -10 20893.5 721.782   5
   2   4 -10 17858.8 611.265  30
   2  -4  10 19034.1 613.904  31
   2  -4  10 19126.6 680.910  32
  -2  -4 -10 18795.0 748.877   1
  -2  -4 -10 18580.6 506.128   2
  -2   4  10 17561.7 767.465  29
  -2   4  10 18871.8 762.635  27
  -2  -4  -9 6832.51 227.694   2
  -2   4   9 6380.48 398.985  27
   2  -4   9 6165.14 338.756  32
  -2  -4  -9 6313.82 386.329   1
   2   4  -9 6140.77 296.594  30
  -2   4   9 6476.29 423.790  29
  -2  -4  -8 17275.4 474.918   2
  -2   4   8 16591.1 709.809  27
   2  -4   8 18062.2 636.498  32
  -2  -4  -8 16703.2 687.140   1
   2   4  -8 17257.0 570.621  30
  -2   4   8 16856.7 736.664  29
  -2  -4  -8 18785.5 674.470   5
  -2  -4  -7 16140.6 450.579   2
  -2   4   7 15652.8 684.800  27
   2  -4   7 16343.6 598.151  32
  -2  -4  -7 16709.0 662.837   1
   2   4  -7 16200.3 539.995  30
  -2   4   7 15679.5 699.425  29
  -2  -4  -7 17631.0 647.948   5
   2   4  -6 5227.08 258.760  30
  -2   4   6 5590.19 383.962  29
  -2  -4  -6 6037.80 353.370   1
  -2   4   6 5087.43 354.863  27
  -2  -4  -6 5554.07 199.953   2
   2  -4   6 5504.04 300.732  32
  -2  -4  -6 6018.37 336.970   5
   2   4  -5 4548.03 231.741  30
  -2   4   5 3857.88 320.845  29
  -2  -4  -5 4009.96 284.291   1
  -2  -4  -5 4505.91 172.185   2
   2  -4   5 4380.04 262.609  32
  -2  -4  -5 4639.20 296.492   5
  -2   4   5 4152.05 322.379  27
  -2  -4  -4 21037.6 741.443   5
   2  -4   4 20023.0 683.883  32
  -2  -4  -4 20385.6 741.540   1
  -2  -4  -4 20501.5 544.193   2
   2   4  -4 20363.4 631.417  30
  -2   4   4 19640.6 804.486  29
  -2   4   4 20462.9 807.388  27
   2  -4   3 21077.9 698.362  32
   2  -4   3 20999.3 759.066   7
  -2  -4  -3 20665.5 745.449   1
  -2   4   3 19933.2 819.596  29
   2   4  -3 21011.9 643.651  30
  -2   4   3 21012.4 818.443  27
   2   4  -2 42108.2 1133.36  30
   2  -4   2 42519.0 1194.24  32
   2  -4   2 41926.5 1262.60   7
  -2  -4  -2 41215.7 1241.20   1
  -2   4   2 43343.9 1345.50  27
  -2   4   2 40476.7 1339.76  29
  -2   4   1 22175.0 866.719  27
   2  -4   1 23446.6 750.334  32
  -2  -4  -1 23086.0 790.175   1
   2  -4   1 24007.2 816.412   7
   2  -4   1 22142.1 684.603  30
   2   4  -1 23779.3 702.340  30
  -2   4   1 21843.4 876.540  29
   2  -4   0 33347.7 939.047  30
   2   4   0 35435.1 968.366  30
  -2   4   0 32681.0 1156.53  29
  -2  -4   0 34221.7 857.479   2
[truncated: 468,899 more chars]
